# Supplementary material for: seRNA PAM controls skeletal muscle satellite cell proliferation and aging through trans regulation of Timp2 expression synergistically with Ddx5
Source: Aging Cell. 2022 Jul 18;21(8):e13673. doi: 10.1111/acel.13673 (PMC9381903; doi:10.1111/acel.13673)
Supplement: Supplementary file 2 — Table S1 [file ACEL-21-e13673-s002.xlsx]

## Sheet: ASC24hr vs FISC
Table S1: List of differentially expressed lncRNAs during SC activation/proliferation
Upregulated in ASC24								Downregulated in ASC24
gene ID	loci	FISC expr	ASC expr	Log2FC	p-value			gene ID	loci	FISC expr	ASC expr	Log2FC	p-value
Gm12603	chr4:88696210-88730514	0	16.9956	4.16957	0.00195			2310040G24Rik	chr6:86433369-86438221	1.33753	0	-1.22498	0.017
Gm19589	chr1:90448091-90458741	0	1.05807	1.04129	0.0056			0610039K10Rik	chr2:163449008-163471536	3.11919	0	-2.04236	0.04595
CUFF.1273	chr11:86625339-86630053	3.73806	207.491	5.45954	0.0146			C430049B03Rik	chrX:50406288-50410367	1.27464	0	-1.18564	0.00625
CUFF.1291	chr11:95265384-95265980	0	1.0518	1.03689	0.0395			2010310C07Rik	chr6:42299826-42330557	2.1449	0	-1.65301	0.0263
CUFF.130	chr1:59777863-59778155	0	6.84002	2.97086	0.01885			4930518P08Rik	chr13:50848761-50860617	1.40206	0	-1.26427	0.01115
CUFF.1351	chr11:100180562-100181026	0	2.00868	1.58913	0.0262			Rian	chr12:110842154-110899921	126.696	1.21027	-5.85235	0.0105
CUFF.1556	chr12:25874589-25875345	0	1.79678	1.48377	0.01475			Gm12216	chr11:53598990-53672758	1.12842	0	-1.08978	0.01465
CUFF.1784	chr12:100883671-100883887	27.9995	35331.4	10.2507	0.04235			Trp53cor1	chr17:29194418-29216071	1.03523	0	-1.02519	0.00445
CUFF.184	chr1:85291043-85291542	0	2.70322	1.88878	0.01885			Mirg	chr12:110973190-110987667	15.6675	0	-4.05897	0.00225
CUFF.1913	chr13:21973569-21973972	0	2.50943	1.81124	0.0262			AW112010	chr19:11122101-11125056	2.94252	0	-1.97912	0.0088
CUFF.1921	chr13:22008869-22009115	0	5.08979	2.60639	0.0395			CUFF.1033	chr11:20559224-20559811	1.09604	0	-1.06767	0.04145
CUFF.2146	chr13:85568353-85568837	0	2.35653	1.74697	0.0213			CUFF.1046	chr11:23535761-23536709	1.07814	0	-1.05529	0.02165
CUFF.2224	chr13:108490134-108490747	0	1.01244	1.00895	0.0395			CUFF.1052	chr11:28236596-28236854	10.1658	0	-3.48101	0.0248
CUFF.2239	chr13:105321804-105323738	0	1.38176	1.25203	0.0066			CUFF.1053	chr11:28237388-28237775	2.70398	0	-1.88908	0.03825
CUFF.2260	chr14:9631907-9632179	0	3.99645	2.3209	0.0395			CUFF.1089	chr11:50063824-50064527	1.14766	0	-1.10277	0.0273
CUFF.2608	chr15:38042455-38043059	0	1.03291	1.02355	0.0395			CUFF.109	chr1:55084453-55085530	1.35657	0	-1.23669	0.01315
CUFF.2760	chr15:80774677-80774917	0	5.42506	2.68371	0.0395			CUFF.1108	chr11:51794126-51796336	1.77194	0	-1.4709	0.0047
CUFF.4170	chr19:61229235-61229826	0	1.06397	1.04542	0.0395			CUFF.1119	chr11:52065057-52065668	1.96927	0	-1.57011	0.02165
CUFF.4228	chr2:21989479-21989742	0	46.0872	5.55726	0.00415			CUFF.1137	chr11:53859997-53860846	6.45405	0	-2.89802	0.00315
CUFF.49	chr1:26744310-26744830	0	1.69741	1.43157	0.0262			CUFF.1138	chr11:53860949-53861383	13.5869	0	-3.8666	0.00485
CUFF.4983	chr3:94523823-94536956	0	1.64077	1.40096	0.0395			CUFF.1145	chr11:53890860-53891482	1.27836	0	-1.188	0.0341
CUFF.5009	chr3:96206152-96206359	0	8.32602	3.22126	0.0395			CUFF.1164	chr11:58164741-58165501	1.03016	0	-1.02159	0.0273
CUFF.5139	chr3:135375671-135376134	0	3.02291	2.00824	0.01885			CUFF.1189	chr11:69231805-69232303	4.54043	0	-2.47	0.01155
CUFF.5404	chr4:88558720-88559629	0	1.43038	1.28118	0.01475			CUFF.1199	chr11:70025508-70026628	1.87684	0	-1.52448	0.01075
CUFF.5406	chr4:88564744-88565770	0	1.06064	1.04309	0.01885			CUFF.1201	chr11:70448099-70448680	1.11345	0	-1.0796	0.04145
CUFF.5486	chr4:124031695-124032987	0	6.62884	2.93146	0.00385			CUFF.1202	chr11:70850568-70851110	1.12877	0	-1.09002	0.04535
CUFF.6207	chr6:3150767-3151571	2.28323	3032.59	9.85169	0.0201			CUFF.1208	chr11:69649556-69649858	8.77794	0	-3.28953	0.0195
CUFF.6843	chr7:86782273-86782749	0	1.93274	1.55225	0.0262			CUFF.1210	chr11:70023529-70024991	1.15427	0	-1.1072	0.01035
CUFF.6911	chr7:104914604-104914904	0	3.23208	2.08137	0.0395			CUFF.1223	chr11:74661226-74661884	2.8588	0	-1.94815	0.0135
CUFF.6989	chr7:128053820-128054210	0	3.31246	2.10851	0.0213			CUFF.126	chr1:39090525-39137253	1.09068	0	-1.06397	0.01905
CUFF.7023	chr7:133788117-133788524	0	1.85184	1.51189	0.0395			CUFF.1268	chr11:80231539-80232037	1.9459	0	-1.55871	0.0273
CUFF.7044	chr7:135713776-135714314	0	1.61685	1.38783	0.0262			CUFF.1269	chr11:86386481-86387816	1.18244	0	-1.12594	0.01155
CUFF.7054	chr7:140049931-140050132	0	9.1689	3.34609	0.0395			CUFF.1275	chr11:83338573-83339172	1.0628	0	-1.0446	0.04145
CUFF.7654	chr9:41640456-41641512	0	1.02518	1.01805	0.01885			CUFF.1278	chr11:93995526-93996207	1.04044	0	-1.02888	0.03825
CUFF.7675	chr9:49693169-49693851	0	1.46491	1.30153	0.0213			CUFF.1282	chr11:85164405-85165621	1.01936	0	-1.0139	0.0152
CUFF.7724	chr9:63951814-63952235	0	13.4412	3.85212	0.0035			CUFF.1283	chr11:86385765-86386335	1.14685	0	-1.10222	0.04145
CUFF.7882	chr9:96683944-96684393	0	2.1124	1.63803	0.0262			CUFF.1313	chr11:97277500-97277933	3.3283	0	-2.1138	0.02365
CUFF.7925	chr9:114411325-114411767	0	3.78795	2.25941	0.01475			CUFF.1314	chr11:97063978-97065009	1.24719	0	-1.16812	0.0152
CUFF.931	chr10:120060091-120061479	0	1.12246	1.08574	0.0117			CUFF.1321	chr11:97284508-97285103	1.9521	0	-1.56174	0.02365
CUFF.944	chr10:120069410-120071030	0	1.67867	1.42152	0.0066			CUFF.1371	chr11:100808434-100809952	1.77398	0	-1.47196	0.0072
								CUFF.1385	chr11:102333255-102334782	1.90634	0	-1.5392	0.005
								CUFF.1392	chr11:102021874-102022583	2.79731	0	-1.92498	0.0088
								CUFF.1438	chr11:110034977-110035932	3.20432	0	-2.07187	0.0056
								CUFF.1454	chr11:118007348-118008447	1.06713	0	-1.04763	0.01725
								CUFF.1470	chr11:120201332-120201943	1.31285	0	-1.20967	0.0341
								CUFF.1493	chr12:8518012-8519054	2.91752	0	-1.96994	0.00585
								CUFF.1510	chr12:17020051-17020921	1.20428	0	-1.14031	0.02165
								CUFF.1511	chr12:17009445-17011326	1.64084	0	-1.401	0.00535
								CUFF.1512	chr12:16879846-16880509	1.08118	0	-1.0574	0.03825
								CUFF.1514	chr12:17564771-17565850	1.09151	0	-1.06454	0.01725
								CUFF.1517	chr12:17018911-17019890	1.23221	0	-1.15847	0.01725
								CUFF.1584	chr12:40888603-40889447	1.07412	0	-1.0525	0.02565
								CUFF.1603	chr12:45298025-45300797	1.30984	0	-1.20779	0.0048
								CUFF.1609	chr12:45302780-45304344	2.21978	0	-1.68696	0.00445
								CUFF.1616	chr12:55797551-55801084	14.9735	0.499796	-3.41284	0.02505
								CUFF.1637	chr12:55949964-55950801	2.89597	0	-1.96198	0.00895
								CUFF.1666	chr12:71651941-71652928	3.12227	0	-2.04344	0.00585
								CUFF.1667	chr12:72010827-72012075	1.17112	0	-1.11844	0.012
								CUFF.1669	chr12:71754596-71755249	1.78536	0	-1.47786	0.02165
								CUFF.1678	chr12:71650185-71651850	2.38029	0	-1.75715	0.0059
								CUFF.1691	chr12:73909751-73910502	1.53573	0	-1.3424	0.01925
								CUFF.1708	chr12:76901751-76902453	2.06993	0	-1.61821	0.0152
								CUFF.1712	chr12:76900944-76901629	1.66676	0	-1.41509	0.02165
								CUFF.1717	chr12:76904838-76906255	2.64614	0	-1.86637	0.00465
								CUFF.1718	chr12:76908249-76909034	3.15484	0	-2.05479	0.00895
								CUFF.1731	chr12:78030736-78031707	1.19525	0	-1.13439	0.01915
								CUFF.1758	chr12:86796566-86797063	1.30168	0	-1.20269	0.04535
								CUFF.1770	chr12:86983348-86984626	1.84995	0	-1.51094	0.0072
								CUFF.1778	chr12:88762071-88762633	1.49217	0	-1.3174	0.0341
								CUFF.1805	chr12:110919612-110920154	2.93479	0	-1.97629	0.01495
								CUFF.1806	chr12:110918151-110918472	4.51664	0	-2.46379	0.0341
								CUFF.1812	chr12:110929446-110931060	5.98968	0	-2.80523	0.00195
								CUFF.1813	chr12:110928265-110929327	5.12032	0	-2.61361	0.00285
								CUFF.1814	chr12:110927481-110927912	4.70051	0	-2.51109	0.01465
								CUFF.1822	chr12:110918909-110919294	3.57476	0	-2.1937	0.02665
								CUFF.1824	chr12:110939771-110940471	5.77296	0	-2.75979	0.0058
								CUFF.1826	chr12:110925962-110927168	8.88439	0	-3.30515	0.00325
								CUFF.1827	chr12:110964623-110965002	3.91376	0	-2.29683	0.02565
								CUFF.1831	chr12:110938325-110939506	4.26249	0	-2.39575	0.00315
								CUFF.1835	chr12:110942916-110943928	4.63318	0	-2.49395	0.00445
								CUFF.1846	chr12:112639024-112639719	1.08858	0	-1.06252	0.0341
								CUFF.1854	chr12:113856482-113857322	1.26102	0	-1.17697	0.02165
								CUFF.1869	chr12:114249207-114249652	2.05607	0	-1.61168	0.03825
								CUFF.1901	chr13:14295462-14296065	1.91303	0	-1.54252	0.02365
								CUFF.1924	chr13:5876947-5878873	2.10844	0	-1.63619	0.00525
								CUFF.1957	chr13:34212807-34213875	1.68019	0	-1.42234	0.01035
								CUFF.1958	chr13:34210261-34210989	1.31158	0	-1.20888	0.02565
								CUFF.1964	chr13:34206023-34207184	1.6368	0	-1.39879	0.00965
								CUFF.1966	chr13:29052493-29054425	1.01739	0	-1.01249	0.0093
								CUFF.1976	chr13:34616633-34617499	1.61539	0	-1.38703	0.01465
								CUFF.1984	chr13:34624921-34625812	1.11191	0	-1.07855	0.02365
								CUFF.1993	chr13:34670994-34684557	2.70451	0.171565	-1.66085	0.03815
								CUFF.1994	chr13:34687668-34689094	3.12698	0	-2.04509	0.005
								CUFF.2033	chr13:43280719-43284347	1.55183	0	-1.35153	0.00385
								CUFF.2038	chr13:50810128-50812080	2.03336	0	-1.60092	0.0047
								CUFF.2042	chr13:53164068-53164775	2.12529	0	-1.64399	0.01465
								CUFF.2052	chr13:50817329-50820144	1.46395	0	-1.30097	0.005
								CUFF.2055	chr13:50844893-50845994	1.61843	0	-1.3887	0.01035
								CUFF.2061	chr13:53076610-53077403	2.6582	0	-1.87113	0.00965
								CUFF.21	chr1:14746751-14747284	3.94256	0	-2.30526	0.0135
								CUFF.2104	chr13:69632036-69633660	1.74927	0	-1.45905	0.00585
								CUFF.2107	chr13:69673212-69673468	11.1131	0	-3.5985	0.02665
								CUFF.2110	chr13:64461681-64462180	2.19789	0	-1.67712	0.02665
								CUFF.2113	chr13:65344255-65345968	1.03834	0	-1.02739	0.00965
								CUFF.2160	chr13:94183947-94185150	1.45331	0	-1.29473	0.01035
								CUFF.2165	chr13:94199336-94200022	2.05934	0	-1.61322	0.01495
								CUFF.2173	chr13:99483100-99486560	1.37348	0	-1.247	0.0341
								CUFF.2187	chr13:103518089-103518598	1.37565	0	-1.24832	0.04145
								CUFF.2191	chr13:49953359-50335999	17.3887	0.980864	-3.21462	0.02615
								CUFF.2242	chr13:113301664-113302597	2.67217	0	-1.87663	0.0087
								CUFF.2245	chr13:112206182-112206831	1.37248	0	-1.2464	0.0248
								CUFF.2249	chr13:113306388-113307122	1.44083	0	-1.28737	0.02365
								CUFF.2265	chr13:113308442-113310032	1.02015	0	-1.01446	0.0088
								CUFF.2271	chr13:113310392-113310956	1.58989	0	-1.37289	0.0273
								CUFF.2300	chr14:26132144-26132703	3.11699	0	-2.04159	0.0152
								CUFF.2311	chr14:27229920-27230646	1.75546	0	-1.46229	0.01915
								CUFF.2333	chr14:32813603-32816196	1.28279	0	-1.1908	0.00705
								CUFF.2341	chr14:32496934-32498284	1.23366	0	-1.15941	0.0088
								CUFF.2378	chr14:47745962-47747037	1.09651	0	-1.06799	0.01725
								CUFF.2398	chr14:49826019-49826736	1.04196	0	-1.02995	0.0341
								CUFF.2473	chr14:67598917-67599650	1.58791	0	-1.37179	0.01925
								CUFF.2484	chr14:73584582-73586233	1.47896	0	-1.30973	0.0062
								CUFF.2489	chr14:78958056-78958669	1.30644	0	-1.20567	0.0341
								CUFF.2492	chr14:99717092-99718102	1.23226	0	-1.15851	0.01495
								CUFF.2499	chr14:78956959-78957497	1.25648	0	-1.17407	0.04145
								CUFF.2512	chr14:106279070-106279598	2.70809	0	-1.89068	0.0195
								CUFF.2514	chr14:99715456-99715969	1.72822	0	-1.44796	0.0341
								CUFF.252	chr1:93028598-93029170	1.5554	0	-1.35355	0.0273
								CUFF.2527	chr14:120836075-120837066	3.54325	0	-2.18372	0.0045
								CUFF.2528	chr14:106279942-106280383	2.5731	0	-1.83718	0.0248
								CUFF.2529	chr14:106277279-106277891	1.12254	0	-1.08579	0.041
								CUFF.2544	chr14:121305825-121306374	1.2165	0	-1.14828	0.04145
								CUFF.259	chr1:93819692-93821496	1.55257	0	-1.35195	0.00585
								CUFF.2639	chr15:39008425-39008929	2.54277	0	-1.82488	0.02365
								CUFF.2641	chr15:51790109-51790818	1.58766	0	-1.37165	0.02165
								CUFF.2657	chr15:58501929-58502859	1.05224	0	-1.0372	0.02365
								CUFF.2660	chr15:58587830-58590889	1.31209	0	-1.2092	0.00445
								CUFF.2661	chr15:58593204-58594726	1.15974	0	-1.11086	0.0092
								CUFF.2663	chr15:58597271-58598174	2.45889	0	-1.79031	0.01075
								CUFF.2672	chr15:58575025-58575965	1.66073	0	-1.41182	0.012
								CUFF.2674	chr15:62107902-62108390	1.4771	0	-1.30865	0.04145
								CUFF.2678	chr15:62123987-62124522	1.61362	0	-1.38605	0.0341
								CUFF.2713	chr15:72925119-72925693	2.78461	0	-1.92014	0.0152
								CUFF.2752	chr15:82187873-82188579	1.36898	0	-1.24427	0.02565
								CUFF.2772	chr15:83199350-83200070	2.14581	0	-1.65343	0.0152
								CUFF.2801	chr15:98752629-98754271	1.67424	0	-1.41913	0.0056
								CUFF.2802	chr15:98757690-98758220	1.17022	0	-1.11784	0.04535
								CUFF.281	chr1:95406830-95407647	1.80667	0	-1.48886	0.0152
								CUFF.2812	chr15:98750656-98751192	2.41315	0	-1.7711	0.02165
								CUFF.2827	chr15:100903414-100904211	1.22355	0	-1.15286	0.021
								CUFF.2828	chr15:101066535-101068457	1.04555	0	-1.03249	0.00935
								CUFF.2832	chr15:102033050-102033546	2.61225	0	-1.8529	0.02365
								CUFF.2835	chr15:100899592-100900232	3.15172	0	-2.05371	0.01115
								CUFF.286	chr1:99534435-99535047	1.68382	0	-1.42429	0.02565
								CUFF.2870	chr15:103170615-103171423	1.26452	0	-1.17921	0.02365
								CUFF.292	chr1:99714809-99715439	2.15039	0	-1.65553	0.01915
								CUFF.2975	chr16:30201217-30201504	22.2149	0	-4.53698	0.0083
								CUFF.2990	chr16:32006406-32006773	2.33278	0	-1.73673	0.04535
								CUFF.2995	chr16:33775000-33775561	1.60322	0	-1.3803	0.0273
								CUFF.2999	chr16:32005483-32006289	1.33215	0	-1.22166	0.02165
								CUFF.3023	chr16:36878475-36879855	3.37919	0	-2.13066	0.0046
								CUFF.3027	chr16:44170657-44170984	3.07419	0	-2.02651	0.04535
								CUFF.3028	chr16:43671212-43671925	1.35018	0	-1.23277	0.02565
								CUFF.303	chr1:123172533-123173436	1.31141	0	-1.20877	0.01915
								CUFF.3051	chr16:64818555-64819040	2.71423	0	-1.89306	0.02365
								CUFF.3053	chr16:64804232-64804658	3.43281	0	-2.14822	0.02365
								CUFF.3054	chr16:64825567-64825933	3.75523	0	-2.24952	0.0248
								CUFF.309	chr1:123176856-123177978	1.53982	0	-1.34473	0.0088
								CUFF.3090	chr16:77583246-77583986	2.3508	0	-1.74451	0.01465
								CUFF.3095	chr16:77584080-77584837	4.00486	0	-2.32333	0.00705
								CUFF.3113	chr16:77643996-77644364	4.17368	0	-2.37119	0.02565
								CUFF.313	chr1:123193153-123193975	2.22463	0	-1.68913	0.01115
								CUFF.3134	chr16:77702899-77703787	1.34014	0	-1.22659	0.01915
								CUFF.3135	chr16:77723437-77724172	1.07859	0	-1.05561	0.0273
								CUFF.3150	chr16:90226971-90227331	3.89788	0	-2.29216	0.0248
								CUFF.3162	chr16:87742701-87746714	1.07385	0	-1.05231	0.00405
								CUFF.3238	chr17:7999293-7999902	1.7905	0	-1.48052	0.021
								CUFF.3242	chr17:8009671-8010292	1.46448	0	-1.30128	0.0248
								CUFF.3253	chr17:7999996-8000955	1.66957	0	-1.41661	0.01465
								CUFF.3255	chr17:8001178-8002188	1.09007	0	-1.06355	0.0195
								CUFF.3261	chr17:10357727-10358331	1.24037	0	-1.16374	0.03825
								CUFF.3270	chr17:10361545-10362715	1.50291	0	-1.32361	0.01035
								CUFF.3305	chr17:18003214-18004307	1.16028	0	-1.11122	0.0152
								CUFF.3315	chr17:17655611-17656278	1.23676	0	-1.16141	0.0273
								CUFF.3328	chr17:23789900-23792232	2.1733	0	-1.66598	0.0024
								CUFF.3336	chr17:23786726-23787591	1.96451	0	-1.56779	0.0135
								CUFF.3358	chr17:27878362-27879241	1.35798	0	-1.23755	0.01915
								CUFF.3366	chr17:27881300-27882645	1.27255	0	-1.18431	0.01035
								CUFF.3368	chr17:28721330-28722297	1.7522	0	-1.46059	0.01155
								CUFF.3373	chr17:29192463-29193676	1.09812	0	-1.0691	0.0152
								CUFF.3387	chr17:30140626-30141146	1.20717	0	-1.1422	0.04535
								CUFF.3406	chr17:33875963-33876666	1.22417	0	-1.15327	0.0248
								CUFF.3407	chr17:31968916-31970668	1.16032	0	-1.11125	0.00935
								CUFF.3418	chr17:34242946-34244081	1.14901	0	-1.10367	0.01465
								CUFF.3438	chr17:35372791-35373212	2.28252	0	-1.7148	0.03825
								CUFF.3441	chr17:37216765-37217591	2.45594	0	-1.78908	0.0092
								CUFF.3444	chr17:35082679-35083437	1.03387	0	-1.02423	0.0273
								CUFF.3458	chr17:37215215-37215656	3.21638	0	-2.076	0.02365
								CUFF.3460	chr17:47016470-47017348	2.15333	0	-1.65688	0.01035
								CUFF.3476	chr17:46986354-46986692	3.39421	0	-2.1356	0.041
								CUFF.3479	chr17:47999204-47999796	2.3606	0	-1.74872	0.01915
								CUFF.3483	chr17:55997019-55998018	1.00904	0	-1.00651	0.02165
								CUFF.3485	chr17:57407780-57408524	1.69703	0	-1.43137	0.01915
								CUFF.3488	chr17:47999934-48000947	1.55822	0	-1.35514	0.01465
								CUFF.3513	chr17:66262317-66262886	1.56816	0	-1.36074	0.0273
								CUFF.3519	chr17:71189736-71189966	30.0913	0	-4.95844	0.0145
								CUFF.3529	chr17:72014672-72015202	1.17022	0	-1.11784	0.04535
								CUFF.3534	chr17:68188221-68189910	2.36757	0	-1.75171	0.00505
								CUFF.3542	chr17:74580342-74581148	1.26872	0	-1.18188	0.02365
								CUFF.355	chr1:135960020-135962779	1.43619	0	-1.28463	0.00425
								CUFF.3575	chr17:84579738-84580444	5.78012	0	-2.76131	0.00545
								CUFF.3592	chr17:88474212-88475835	1.61585	0	-1.38728	0.00695
								CUFF.3616	chr18:3376332-3377283	1.32949	0	-1.22001	0.01495
								CUFF.362	chr1:136532128-136534402	1.44021	0	-1.28701	0.0054
								CUFF.3625	chr18:4686620-4687497	1.02151	0	-1.01543	0.02565
								CUFF.3628	chr18:5779715-5780179	3.07942	0	-2.02836	0.02165
								CUFF.3633	chr18:3377370-3378005	1.8598	0	-1.51591	0.02165
								CUFF.3646	chr18:7317408-7319448	1.54043	0	-1.34507	0.0058
								CUFF.3648	chr18:5782804-5783586	1.05706	0	-1.04058	0.0248
								CUFF.3666	chr18:7331633-7334972	3.57259	0	-2.19301	0.0022
								CUFF.3679	chr18:10833891-10834467	1.53871	0	-1.3441	0.0273
								CUFF.3695	chr18:21266432-21268014	1.10927	0	-1.07674	0.0092
								CUFF.3712	chr18:21268391-21269258	1.20972	0	-1.14386	0.02165
								CUFF.3715	chr18:32609113-32609835	1.03192	0	-1.02284	0.0341
								CUFF.3759	chr18:38629423-38630264	2.15835	0	-1.65917	0.01115
								CUFF.3763	chr18:39547893-39548586	1.56146	0	-1.35697	0.02365
								CUFF.3767	chr18:39556404-39558324	1.0245	0	-1.01757	0.0093
								CUFF.3778	chr18:39553951-39555545	1.23716	0	-1.16167	0.01075
								CUFF.378	chr1:137481948-137482176	22.9229	0	-4.58032	0.01925
								CUFF.3786	chr18:46649388-46650131	1.91269	0	-1.54235	0.0152
								CUFF.3802	chr18:46648287-46649297	1.61141	0	-1.38483	0.0135
								CUFF.3807	chr18:46787512-46787984	1.84957	0	-1.51074	0.03825
								CUFF.3811	chr18:46953488-46954082	3.81634	0	-2.26794	0.01065
								CUFF.3820	chr18:46960056-46960745	1.18074	0	-1.12482	0.0273
								CUFF.3836	chr18:54124664-54125150	1.62278	0	-1.3911	0.041
								CUFF.3837	chr18:60841358-60842943	1.41124	0	-1.26978	0.0087
								CUFF.3855	chr18:61761564-61762960	1.05786	0	-1.04114	0.01465
								CUFF.3866	chr18:61757373-61757713	3.06664	0	-2.02384	0.04145
								CUFF.3867	chr18:61759415-61761435	1.4732	0	-1.30638	0.005
								CUFF.3882	chr18:70795632-70796340	1.21204	0	-1.14538	0.0248
								CUFF.3894	chr18:70799764-70800865	1.14994	0	-1.1043	0.0152
								CUFF.3899	chr18:73787670-73790368	1.14946	0	-1.10397	0.0058
								CUFF.3928	chr18:79306392-79307145	2.1561	0	-1.65814	0.01315
								CUFF.3941	chr19:3083048-3087407	123.663	13.0673	-3.14762	0.0214
								CUFF.3948	chr19:3088378-3088845	1.88463	0	-1.52839	0.03825
								CUFF.3950	chr19:4307232-4309315	1.13906	0	-1.09698	0.0062
								CUFF.3952	chr19:3444192-3448533	1.07189	0	-1.05095	0.0043
								CUFF.3996	chr19:8778589-8779284	1.01082	0	-1.00778	0.03825
								CUFF.4018	chr19:12086756-12087179	1.9138	0	-1.5429	0.04145
								CUFF.4026	chr19:16475452-16475938	1.48755	0	-1.31473	0.04145
								CUFF.4041	chr19:23246485-23253721	6.10534	0.108314	-2.68054	0.0431
								CUFF.4050	chr19:21763982-21764359	2.63907	0	-1.86357	0.041
								CUFF.4054	chr19:27458685-27459292	1.32585	0	-1.21776	0.0341
								CUFF.4075	chr19:36423156-36423764	8.50229	0	-3.24828	0.00425
								CUFF.4083	chr19:36443046-36443384	11.0312	0	-3.58871	0.01065
								CUFF.4089	chr19:36970724-36971460	1.07657	0	-1.0542	0.0273
								CUFF.412	chr1:145444886-145445489	1.81738	0	-1.49435	0.021
								CUFF.4120	chr19:45324347-45325162	1.06254	0	-1.04442	0.02665
								CUFF.4124	chr19:41565892-41566175	10.2133	0	-3.48714	0.01925
								CUFF.4156	chr19:25999060-26084539	2.03792	0	-1.60308	0.0011
								CUFF.417	chr1:155760415-155762415	1.23424	0	-1.15978	0.00705
								CUFF.4195	chr2:16679524-16679983	1.79406	0	-1.48236	0.041
								CUFF.4201	chr2:16691311-16692533	2.28943	0	-1.71784	0.0072
								CUFF.4204	chr2:16693903-16694600	1.23905	0	-1.16289	0.0248
								CUFF.4235	chr2:27393901-27394608	1.82168	0	-1.49655	0.01915
								CUFF.4239	chr2:28152767-28153590	1.11052	0	-1.0776	0.02565
								CUFF.4256	chr2:29598671-29600428	1.57492	0	-1.36453	0.00585
								CUFF.4291	chr2:49287658-49287912	7.40272	0	-3.07086	0.04145
								CUFF.4303	chr2:59733109-59733827	1.41134	0	-1.26984	0.021
								CUFF.436	chr1:161291323-161292144	1.23791	0	-1.16215	0.02365
								CUFF.4374	chr2:75542841-75543961	1.04269	0	-1.03047	0.01725
								CUFF.4388	chr2:84353899-84354523	1.09053	0	-1.06387	0.041
								CUFF.4397	chr2:84803325-84804588	1.26278	0	-1.1781	0.01155
								CUFF.4433	chr2:103930307-103931344	6.85803	0	-2.97417	0.021
								CUFF.4455	chr2:120428946-120429817	1.37425	0	-1.24747	0.01915
								CUFF.4465	chr2:120454068-120454557	2.81005	0	-1.92981	0.02165
								CUFF.45	chr1:30927603-30927855	9.70488	0	-3.4202	0.0341
								CUFF.4514	chr2:148258644-148259617	1.44051	0	-1.28718	0.0152
								CUFF.4528	chr2:152557515-152558112	1.65086	0	-1.40646	0.02665
								CUFF.4534	chr2:152548322-152549195	1.19888	0	-1.13677	0.02165
								CUFF.4576	chr2:160439161-160440259	1.88026	0	-1.5262	0.0088
								CUFF.4577	chr2:160183261-160184909	1.00566	0	-1.00408	0.01035
								CUFF.4588	chr2:163028876-163029953	1.53161	0	-1.34006	0.01155
								CUFF.4595	chr2:160433967-160434475	1.2547	0	-1.17294	0.04535
								CUFF.4601	chr2:160440310-160441394	1.25896	0	-1.17566	0.0152
								CUFF.4603	chr2:161336904-161337672	1.01557	0	-1.01119	0.0273
								CUFF.4604	chr2:164594534-164594784	8.57372	0	-3.25908	0.041
								CUFF.4619	chr2:167594379-167596027	1.4291	0	-1.28042	0.0075
								CUFF.4632	chr2:170142858-170144846	1.32823	0	-1.21923	0.0043
								CUFF.4636	chr2:167527414-167528284	1.77774	0	-1.47391	0.01315
								CUFF.4672	chr2:181290359-181291372	1.79432	0	-1.4825	0.01035
								CUFF.4689	chr2:174681392-174692695	6.3764	0	-2.88292	0.04455
								CUFF.4698	chr3:27312469-27312933	1.46639	0	-1.3024	0.04535
								CUFF.4702	chr3:28579452-28581269	1.0425	0	-1.03034	0.0088
								CUFF.4713	chr3:32295604-32296294	1.49253	0	-1.31761	0.021
								CUFF.4720	chr3:32310261-32310490	16.3553	0	-4.1173	0.0248
								CUFF.4745	chr3:36328245-36330030	1.18446	0	-1.12728	0.00875
								CUFF.4747	chr3:36331444-36331921	2.23483	0	-1.69369	0.0248
								CUFF.4756	chr3:37548126-37548625	4.00792	0	-2.32421	0.01315
								CUFF.4773	chr3:40815276-40815941	1.65615	0	-1.40934	0.02365
								CUFF.4779	chr3:40809349-40809774	2.75862	0	-1.9102	0.0248
								CUFF.4786	chr3:49831862-49833105	1.43417	0	-1.28343	0.01065
								CUFF.4787	chr3:49841435-49842441	1.76234	0	-1.46589	0.0088
								CUFF.4789	chr3:49833420-49833976	1.84274	0	-1.50728	0.02665
								CUFF.4791	chr3:40823091-40823919	1.34644	0	-1.23047	0.01925
								CUFF.4792	chr3:49845624-49846299	1.94525	0	-1.55839	0.01915
								CUFF.4795	chr3:49815768-49830934	2.26635	0	-1.70768	0.01465
								CUFF.4796	chr3:49843681-49844344	2.82771	0	-1.93648	0.0135
								CUFF.4807	chr3:49865873-49867068	4.35653	0	-2.4213	0.0045
								CUFF.4810	chr3:49849717-49850413	2.09514	0	-1.63	0.0152
								CUFF.4811	chr3:49844454-49845191	2.1491	0	-1.65494	0.0145
								CUFF.4818	chr3:51206582-51206860	4.91529	0	-2.56445	0.04535
								CUFF.4835	chr3:58415504-58416166	1.66698	0	-1.41521	0.02365
								CUFF.4842	chr3:58467867-58468440	1.55119	0	-1.35117	0.0273
								CUFF.4843	chr3:61176627-61177290	2.24553	0	-1.69845	0.0152
								CUFF.4849	chr3:58410446-58410987	1.13211	0	-1.09228	0.04535
								CUFF.485	chr1:172064408-172065386	1.18445	0	-1.12727	0.01915
								CUFF.4857	chr3:58459223-58460192	1.24831	0	-1.16884	0.01725
								CUFF.488	chr1:172628972-172630613	1.19671	0	-1.13534	0.01075
								CUFF.4896	chr3:49875795-49909547	9.60229	0.710229	-2.63211	0.03195
								CUFF.4905	chr3:75315281-75315750	1.58269	0	-1.36887	0.04145
								CUFF.4913	chr3:75313867-75315110	1.13998	0	-1.0976	0.01315
								CUFF.4925	chr3:88275695-88276308	1.30644	0	-1.20567	0.0341
								CUFF.4940	chr3:88275025-88275503	1.94836	0	-1.55991	0.0341
								CUFF.4943	chr3:88466199-88466842	1.47816	0	-1.30927	0.02665
								CUFF.4952	chr3:88757622-88757993	2.50523	0	-1.80951	0.04145
								CUFF.498	chr1:173194103-173194662	1.8272	0	-1.49937	0.02665
								CUFF.4980	chr3:94858507-94860001	1.59961	0	-1.3783	0.0075
								CUFF.4984	chr3:95449834-95450699	2.19563	0	-1.6761	0.01035
								CUFF.4985	chr3:95449193-95449651	2.10128	0	-1.63286	0.0341
								CUFF.4991	chr3:95507196-95507792	3.7969	0	-2.2621	0.01065
								CUFF.4994	chr3:95526048-95526752	1.4508	0	-1.29325	0.021
								CUFF.5008	chr3:96286647-96287356	1.36085	0	-1.23931	0.02565
								CUFF.501	chr1:173195078-173195814	1.57897	0	-1.36679	0.01925
								CUFF.5013	chr3:95536292-95537439	1.58006	0	-1.3674	0.01065
								CUFF.5023	chr3:96878520-96881074	4.60057	0	-2.48557	0.0029
								CUFF.505	chr1:174136978-174137830	2.6522	0	-1.86877	0.01075
								CUFF.5056	chr3:101271821-101272926	3.2649	0	-2.09251	0.00505
								CUFF.5158	chr3:143578851-143579540	1.18074	0	-1.12482	0.0273
								CUFF.5172	chr3:144334874-144336518	1.5923	0	-1.37423	0.00695
								CUFF.5173	chr3:145341621-145342212	1.08473	0	-1.05986	0.04145
								CUFF.5174	chr3:144336638-144337531	1.10868	0	-1.07634	0.02365
								CUFF.5186	chr3:151838907-151839980	1.62657	0	-1.39318	0.0088
								CUFF.5191	chr4:8801517-8802512	1.44877	0	-1.29206	0.0145
								CUFF.5217	chr4:32340920-32341413	20.4545	0	-4.42321	0.00325
								CUFF.5219	chr4:32356539-32356847	14.7989	0	-3.98175	0.00965
								CUFF.5222	chr4:32329887-32330306	12.7587	0	-3.78227	0.00535
								CUFF.5223	chr4:32330435-32330811	17.474	0	-4.20742	0.00445
								CUFF.5224	chr4:32361924-32362396	10.6706	0	-3.54481	0.0058
								CUFF.5226	chr4:32418108-32418592	13.2109	0	-3.82893	0.0043
								CUFF.5227	chr4:32387270-32387699	9.31489	0	-3.36666	0.00735
								CUFF.5229	chr4:32405027-32405770	17.0017	0	-4.17006	0.0028
								CUFF.5230	chr4:32448903-32450401	8.74114	0	-3.28409	0.0024
								CUFF.5232	chr4:32327926-32328700	10.0489	0	-3.46583	0.00405
								CUFF.5233	chr4:32407895-32408509	18.618	0	-4.29411	0.00335
								CUFF.5235	chr4:32332546-32332855	26.8275	0	-4.79844	0.0058
								CUFF.5236	chr4:32350583-32352780	3.67706	0	-2.2256	0.03825
								CUFF.5237	chr4:32423132-32423426	19.8189	0	-4.37982	0.00895
								CUFF.5239	chr4:32384555-32385181	5.78863	0	-2.76312	0.00585
								CUFF.5245	chr4:32420258-32420844	13.4865	0	-3.85664	0.0042
								CUFF.526	chr1:180235188-180238941	1.10942	0	-1.07685	0.00385
								CUFF.5275	chr4:44222685-44223769	1.91014	0	-1.54109	0.0088
								CUFF.5296	chr4:47211719-47213207	1.45828	0	-1.29765	0.00875
								CUFF.5303	chr4:47213530-47219191	1.01174	0	-1.00844	0.00135
								CUFF.5318	chr4:57913473-57919323	7.41432	0.16163	-2.8567	0.03585
								CUFF.5320	chr4:58432126-58432749	1.4575	0	-1.29719	0.0248
								CUFF.5329	chr4:58437257-58438483	1.42062	0	-1.27538	0.01035
								CUFF.5345	chr4:58799550-58800223	1.70934	0	-1.43794	0.02165
								CUFF.5384	chr4:82863135-82863938	1.0838	0	-1.05922	0.02665
								CUFF.544	chr1:183823487-183824107	1.00924	0	-1.00665	0.04145
								CUFF.5440	chr4:114630567-114631170	1.14782	0	-1.10287	0.041
								CUFF.545	chr1:183152946-183153578	2.05117	0	-1.60936	0.0195
								CUFF.547	chr1:185907206-185909189	1.24603	0	-1.16738	0.00705
								CUFF.5475	chr4:122983820-122984842	1.4944	0	-1.31869	0.012
								CUFF.5497	chr4:125898922-125899570	1.03168	0	-1.02267	0.041
								CUFF.5500	chr4:124390793-124391307	2.09181	0	-1.62845	0.02665
								CUFF.5502	chr4:125900788-125903012	2.19485	0	-1.67575	0.0043
								CUFF.5513	chr4:125897221-125898824	1.7482	0	-1.45849	0.00585
								CUFF.5551	chr4:132758974-132759726	3.27489	0	-2.09589	0.00935
								CUFF.5563	chr4:132641560-132641933	2.92604	0	-1.97307	0.03825
								CUFF.5567	chr4:134289240-134289767	2.59834	0	-1.84733	0.01925
								CUFF.5569	chr4:134290343-134291149	1.14184	0	-1.09885	0.02565
								CUFF.5573	chr4:134754842-134757407	1.16562	0	-1.11478	0.00535
								CUFF.5574	chr4:134759206-134760025	2.35967	0	-1.74832	0.01035
								CUFF.5594	chr4:134767198-134767700	4.09567	0	-2.34927	0.012
								CUFF.5597	chr4:135912519-135913812	1.2631	0	-1.1783	0.01115
								CUFF.5605	chr4:138002573-138003207	1.06521	0	-1.04629	0.041
								CUFF.5608	chr4:138000975-138001490	1.96244	0	-1.56679	0.0248
								CUFF.562	chr1:188443399-188444245	1.30873	0	-1.2071	0.01925
								CUFF.5632	chr4:139054716-139056432	1.16266	0	-1.11281	0.0093
								CUFF.565	chr1:188411195-188413839	1.30064	0	-1.20204	0.01925
								CUFF.5651	chr4:139418745-139419212	6.0888	0	-2.82554	0.0108
								CUFF.5679	chr4:142841202-142844138	1.51106	0	-1.3283	0.00335
								CUFF.5682	chr4:142838960-142840979	1.22133	0	-1.15142	0.00705
								CUFF.5693	chr4:149220959-149221822	1.10114	0	-1.07117	0.021
								CUFF.5707	chr4:149245331-149246172	1.61877	0	-1.38889	0.0152
								CUFF.5709	chr4:149483246-149483872	2.17073	0	-1.66482	0.01915
								CUFF.5716	chr4:149242178-149242978	1.34555	0	-1.22993	0.02165
								CUFF.5732	chr4:155201857-155202738	1.29756	0	-1.2001	0.0195
								CUFF.5784	chr4:149253503-149255393	2.881	0	-1.95643	0.00485
								CUFF.5809	chr5:32467894-32469346	1.13289	0	-1.09281	0.0088
								CUFF.5821	chr5:32809593-32810569	1.13804	0	-1.09629	0.0195
								CUFF.5863	chr5:45909585-45910230	1.12524	0	-1.08763	0.03825
								CUFF.5895	chr5:64521813-64523312	1.26885	0	-1.18196	0.01075
								CUFF.5903	chr5:54516914-54517526	1.029	0	-1.02077	0.04145
								CUFF.5937	chr5:96487210-96488235	1.34935	0	-1.23226	0.0152
								CUFF.5951	chr5:103334271-103335426	1.40608	0	-1.26668	0.01155
								CUFF.5954	chr5:103335729-103336354	1.63191	0	-1.39611	0.02565
								CUFF.5963	chr5:107019236-107020116	1.29948	0	-1.20131	0.0195
								CUFF.5981	chr5:109978491-109979278	1.17901	0	-1.12367	0.02565
								CUFF.5994	chr5:111822414-111823371	1.06527	0	-1.04633	0.02165
								CUFF.6007	chr5:112405793-112406130	3.41912	0	-2.14376	0.041
								CUFF.6013	chr5:113511564-113512310	1.19763	0	-1.13595	0.02665
								CUFF.6020	chr5:118843552-118844032	1.79612	0	-1.48343	0.03825
								CUFF.6032	chr5:123483412-123485273	1.79902	0	-1.48492	0.0054
								CUFF.6047	chr5:126000512-126003488	1.11695	0	-1.08199	0.00535
								CUFF.6051	chr5:123910542-123911557	1.08336	0	-1.05891	0.0195
								CUFF.6069	chr5:137958860-137959395	3.45775	0	-2.15632	0.0145
								CUFF.6074	chr5:131342455-131343313	1.22635	0	-1.15468	0.02165
								CUFF.6085	chr5:140251872-140252708	1.45027	0	-1.29294	0.01915
								CUFF.6098	chr5:136367827-136369887	3.21231	0	-2.07461	0.0037
								CUFF.6099	chr5:143750659-143751137	7.65427	0	-3.11341	0.00735
								CUFF.6109	chr5:146035440-146037140	1.0729	0	-1.05165	0.0108
								CUFF.6134	chr5:149134210-149135295	1.25753	0	-1.17475	0.0152
								CUFF.6154	chr5:150442066-150442431	11.0987	0	-3.59678	0.00935
								CUFF.6168	chr5:150440750-150441833	10.6047	0	-3.53664	0.00335
								CUFF.6174	chr5:152002952-152004121	1.30651	0	-1.20571	0.01465
								CUFF.6186	chr5:152035418-152036594	2.24047	0	-1.6962	0.00775
								CUFF.6203	chr6:17118823-17119417	3.22921	0	-2.08039	0.01465
								CUFF.6204	chr6:15761813-15762601	5.1657	0	-2.62426	0.00445
								CUFF.6208	chr6:17120051-17120533	1.50889	0	-1.32705	0.04145
								CUFF.6211	chr6:17297148-17298469	1.60774	0	-1.3828	0.00935
								CUFF.6212	chr6:17298556-17299684	2.64619	0	-1.86639	0.00585
								CUFF.6226	chr6:28360366-28360933	1.1563	0	-1.10856	0.04145
								CUFF.626	chr10:12684424-12685234	1.63846	0	-1.3997	0.01495
								CUFF.6278	chr6:34727873-34728730	2.92434	0	-1.97245	0.0083
								CUFF.6285	chr6:38474059-38474693	1.77535	0	-1.47267	0.02365
								CUFF.6294	chr6:42359890-42360727	2.89597	0	-1.96198	0.00895
								CUFF.6295	chr6:42363642-42364460	2.17691	0	-1.66762	0.01155
								CUFF.6297	chr6:42362898-42363391	3.82698	0	-2.27112	0.0152
								CUFF.6300	chr6:42368108-42368484	3.53904	0	-2.18239	0.0248
								CUFF.6303	chr6:42377261-42378198	2.03229	0	-1.60041	0.01065
								CUFF.6310	chr6:42379178-42379974	2.06419	0	-1.61551	0.012
								CUFF.6313	chr6:42388257-42389064	2.4699	0	-1.79489	0.01065
								CUFF.6314	chr6:42394515-42395154	2.54471	0	-1.82567	0.0152
								CUFF.6315	chr6:42391214-42391781	2.31261	0	-1.72797	0.01925
								CUFF.6318	chr6:42396737-42397388	2.56191	0	-1.83265	0.0145
								CUFF.6319	chr6:42381323-42382400	2.18801	0	-1.67266	0.0083
								CUFF.6321	chr6:42397477-42398207	2.03249	0	-1.6005	0.01465
								CUFF.6327	chr6:42474592-42475129	1.60395	0	-1.3807	0.0341
								CUFF.6329	chr6:42483413-42484968	1.10314	0	-1.07254	0.01065
								CUFF.6338	chr6:42418800-42419409	1.03661	0	-1.02617	0.04145
								CUFF.6339	chr6:42433599-42434233	1.06521	0	-1.04629	0.041
								CUFF.6341	chr6:47729368-47729861	5.80645	0	-2.7669	0.0088
								CUFF.6345	chr6:47892242-47892841	1.25604	0	-1.17379	0.03825
								CUFF.6360	chr6:53657814-53659174	1.09078	0	-1.06404	0.01465
								CUFF.6363	chr6:53660208-53661198	1.55518	0	-1.35342	0.012
								CUFF.6373	chr6:53652292-53652939	1.12017	0	-1.08418	0.03825
								CUFF.6384	chr6:71476279-71476686	3.18965	0	-2.06683	0.02665
								CUFF.6385	chr6:71485612-71486849	1.18358	0	-1.1267	0.012
								CUFF.6387	chr6:71480047-71480811	1.29556	0	-1.19885	0.021
								CUFF.6388	chr6:71486954-71487772	1.05736	0	-1.04079	0.02665
								CUFF.639	chr10:17607853-17608553	1.00065	0	-1.00047	0.03825
								CUFF.6408	chr6:72904959-72905354	2.39213	0	-1.76219	0.041
								CUFF.6421	chr6:86471043-86471963	1.44034	0	-1.28708	0.0152
								CUFF.6428	chr6:86546542-86548215	1.22269	0	-1.15231	0.00935
								CUFF.6431	chr6:86555583-86556869	1.05939	0	-1.04222	0.0145
								CUFF.6433	chr6:86619658-86620394	1.22011	0	-1.15063	0.02665
								CUFF.6434	chr6:86549572-86551657	1.09721	0	-1.06847	0.0075
								CUFF.6446	chr6:86787281-86789209	4.65536	0	-2.49962	0.0028
								CUFF.6460	chr6:97186878-97187591	1.95025	0	-1.56084	0.01495
								CUFF.6462	chr6:97187957-97188514	1.72944	0	-1.4486	0.0248
								CUFF.6474	chr6:99477373-99478546	2.28683	0	-1.7167	0.00705
								CUFF.6475	chr6:99480972-99481619	1.12017	0	-1.08418	0.03825
								CUFF.6485	chr6:108814040-108814944	1.3641	0	-1.24129	0.01725
								CUFF.6491	chr6:113458742-113459624	1.07032	0	-1.04985	0.021
								CUFF.6502	chr6:117890336-117890817	2.89098	0	-1.96013	0.02165
								CUFF.651	chr10:20113813-20114335	1.67943	0	-1.42193	0.0341
								CUFF.6520	chr6:121318929-121319766	1.26699	0	-1.18078	0.02165
								CUFF.6524	chr6:122768042-122769270	1.67903	0	-1.42171	0.01075
								CUFF.6590	chr6:145696606-145697091	3.5285	0	-2.17903	0.01495
								CUFF.6592	chr6:145704600-145705151	4.28826	0	-2.40279	0.01065
								CUFF.6600	chr6:145697439-145698161	3.61171	0	-2.2053	0.00875
								CUFF.6606	chr6:145721911-145722410	2.71504	0	-1.89338	0.02165
								CUFF.6621	chr7:4401290-4402381	2.06736	0	-1.617	0.00895
								CUFF.6662	chr7:19835409-19836394	1.46731	0	-1.30294	0.0145
								CUFF.6674	chr7:20408266-20409646	1.26719	0	-1.18091	0.01065
								CUFF.6680	chr7:25982413-25983253	2.16174	0	-1.66072	0.01115
								CUFF.6692	chr7:28013723-28014301	4.48945	0	-2.45666	0.0088
								CUFF.6703	chr7:29160552-29161425	5.4806	0	-2.69613	0.00425
								CUFF.671	chr10:31166084-31166735	1.02476	0	-1.01775	0.041
								CUFF.672	chr10:31170946-31171770	1.17033	0	-1.11791	0.021
								CUFF.6743	chr7:35016248-35017061	1.25415	0	-1.17258	0.02365
								CUFF.6744	chr7:35094191-35094522	5.66249	0	-2.73606	0.021
								CUFF.6746	chr7:35084997-35085324	3.07419	0	-2.02651	0.04535
								CUFF.6748	chr7:35438179-35438908	1.74544	0	-1.45704	0.01915
								CUFF.6762	chr7:35120310-35121064	1.18023	0	-1.12448	0.02665
								CUFF.6765	chr7:37467698-37468393	2.56593	0	-1.83428	0.01465
								CUFF.6816	chr7:71488555-71489189	1.06521	0	-1.04629	0.041
								CUFF.6869	chr7:98064200-98065225	1.53547	0	-1.34225	0.01465
								CUFF.6878	chr7:98077089-98078150	1.15899	0	-1.11036	0.01495
								CUFF.6880	chr7:98095189-98095982	1.10218	0	-1.07189	0.02665
								CUFF.6883	chr7:98110354-98110952	1.54981	0	-1.35039	0.0248
								CUFF.6888	chr7:98072102-98073432	1.01802	0	-1.01294	0.0145
								CUFF.6889	chr7:98170959-98171529	1.2511	0	-1.17063	0.041
								CUFF.6898	chr7:98227780-98228759	1.03506	0	-1.02507	0.02165
								CUFF.6900	chr7:98165191-98166612	1.09894	0	-1.06966	0.01155
								CUFF.6903	chr7:98158926-98159591	1.40773	0	-1.26767	0.02665
								CUFF.6907	chr7:104229488-104230103	2.69305	0	-1.88481	0.0152
								CUFF.6910	chr7:98230632-98231294	1.75033	0	-1.4596	0.02165
								CUFF.6928	chr7:107197889-107198949	1.02646	0	-1.01896	0.0195
								CUFF.6940	chr7:107193065-107193788	1.69203	0	-1.42869	0.0195
								CUFF.6961	chr7:117251791-117252110	4.26406	0	-2.39618	0.03825
								CUFF.6993	chr7:125238713-125239388	1.37789	0	-1.24968	0.02665
								CUFF.6996	chr7:130515181-130515812	1.16207	0	-1.11241	0.03825
								CUFF.702	chr10:41189814-41192210	1.02878	0	-1.02061	0.0059
								CUFF.7027	chr7:135000187-135000672	1.89996	0	-1.53603	0.0341
								CUFF.7028	chr7:134625181-134625635	4.42206	0	-2.43884	0.0152
								CUFF.7048	chr7:135697240-135699250	1.1216	0	-1.08515	0.00785
								CUFF.7058	chr7:138593881-138594569	1.73532	0	-1.45171	0.01925
								CUFF.7062	chr7:147145007-147145539	1.27941	0	-1.18866	0.04145
								CUFF.7067	chr7:146076849-146077645	1.29012	0	-1.19542	0.02365
								CUFF.7070	chr7:147136348-147136781	4.99245	0	-2.58315	0.0145
								CUFF.7080	chr8:8773008-8773534	1.3032	0	-1.20364	0.04145
								CUFF.7141	chr8:28393594-28394134	2.04385	0	-1.6059	0.02565
								CUFF.7151	chr8:28397429-28398285	1.52299	0	-1.33513	0.01495
								CUFF.7161	chr8:28389918-28393415	9.34464	0.505186	-2.78087	0.0354
								CUFF.7168	chr8:36524714-36525965	1.05829	0	-1.04145	0.0152
								CUFF.7170	chr8:37274818-37275371	1.53057	0	-1.33946	0.0341
								CUFF.7171	chr8:36523905-36524562	1.09548	0	-1.06728	0.03825
								CUFF.7176	chr8:34892414-34893073	1.00677	0	-1.00488	0.041
								CUFF.7191	chr8:49908738-49909947	1.33058	0	-1.22069	0.01155
								CUFF.7194	chr8:47235533-47235939	2.45115	0	-1.78708	0.03825
								CUFF.7201	chr8:55622376-55622937	1.06882	0	-1.04881	0.04535
								CUFF.7205	chr8:49915405-49916346	2.69502	0	-1.88558	0.0072
								CUFF.7206	chr8:49873594-49874235	2.1837	0	-1.6707	0.01725
								CUFF.7208	chr8:49907098-49907811	1.42518	0	-1.27809	0.021
								CUFF.7210	chr8:55684173-55684661	2.01423	0	-1.59179	0.0273
								CUFF.7247	chr8:72099627-72109196	1.28225	0	-1.19046	0.02565
								CUFF.726	chr10:57891474-57891995	1.92539	0	-1.54863	0.0248
								CUFF.7265	chr8:74751736-74752513	1.19956	0	-1.13721	0.02565
								CUFF.7277	chr8:77627591-77631242	3.74833	0	-2.24742	0.002
								CUFF.7318	chr8:96928129-96928943	1.94075	0	-1.55618	0.01315
								CUFF.7335	chr8:106939009-106939491	1.9204	0	-1.54617	0.0341
								CUFF.7346	chr8:109388480-109389072	1.08194	0	-1.05793	0.04145
								CUFF.7356	chr8:109385085-109385744	1.34236	0	-1.22796	0.0248
								CUFF.7360	chr8:108156912-108158407	1.71677	0	-1.44189	0.00705
								CUFF.7369	chr8:113586424-113586713	5.65363	0	-2.73414	0.03825
								CUFF.737	chr10:58849344-58856842	3.50124	0.104448	-2.027	0.0442
								CUFF.738	chr10:58856910-58857913	2.34266	0	-1.741	0.00875
								CUFF.739	chr10:58695860-58696544	1.19302	0	-1.13292	0.0273
								CUFF.7406	chr8:124176518-124176796	21.6273	0	-4.49999	0.0088
								CUFF.7416	chr8:124375988-124376890	1.03968	0	-1.02834	0.021
								CUFF.7418	chr8:124561296-124562619	1.02439	0	-1.01749	0.0145
								CUFF.7429	chr8:124396838-124398002	6.40738	0	-2.88896	0.0024
								CUFF.7432	chr8:124384584-124385469	1.68254	0	-1.4236	0.0145
								CUFF.7434	chr8:124757375-124757781	7.35346	0	-3.06237	0.01065
								CUFF.7437	chr8:124565986-124566697	1.12958	0	-1.09057	0.0273
								CUFF.7439	chr8:125396922-125398643	1.00768	0	-1.00553	0.0092
								CUFF.7443	chr8:125630119-125630784	1.57334	0	-1.36364	0.021
								CUFF.7461	chr8:124673990-124675988	1.29157	0	-1.19634	0.01895
								CUFF.7470	chr8:129102079-129103379	1.46422	0	-1.30113	0.0108
								CUFF.7536	chr9:13365883-13366502	1.01167	0	-1.00839	0.04145
								CUFF.7590	chr9:35106559-35115225	1.28979	0	-1.19522	0.041
								CUFF.7594	chr9:31855795-31856365	3.75331	0	-2.24893	0.01115
								CUFF.7610	chr9:31845336-31845950	2.14107	0	-1.65126	0.0195
								CUFF.7628	chr9:40646698-40647746	2.30839	0	-1.72613	0.0087
								CUFF.7632	chr9:40653892-40654449	1.0809	0	-1.05721	0.04535
								CUFF.7637	chr9:40625546-40626726	5.44122	0	-2.68733	0.00385
								CUFF.7640	chr9:40629987-40630911	6.57818	0	-2.92185	0.00305
								CUFF.7641	chr9:40632835-40634198	2.30779	0	-1.72587	0.005
								CUFF.7642	chr9:40636066-40636653	2.491	0	-1.80364	0.01725
								CUFF.7655	chr9:44303345-44303993	2.2353	0	-1.6939	0.01495
								CUFF.7673	chr9:45765378-45766039	1.58709	0	-1.37133	0.021
								CUFF.7703	chr9:61282983-61284392	1.07816	0	-1.05531	0.0135
								CUFF.7706	chr9:61755502-61756276	1.20587	0	-1.14135	0.02565
								CUFF.7730	chr9:65932393-65933067	1.05592	0	-1.03978	0.03825
								CUFF.7737	chr9:67928568-67936655	7.46867	0	-3.08214	5e-05
								CUFF.7740	chr9:67937049-67938736	6.02999	0	-2.81352	0.00245
								CUFF.7741	chr9:65931661-65932186	1.66377	0	-1.41347	0.0341
								CUFF.7743	chr9:67943312-67944062	6.01427	0	-2.81029	0.0065
								CUFF.7747	chr9:67964904-67965457	8.19949	0	-3.20155	0.0058
								CUFF.7748	chr9:67971071-67971705	6.74632	0	-2.95351	0.00545
								CUFF.7749	chr9:67945417-67946791	7.1196	0	-3.02141	0.0027
								CUFF.775	chr10:66569617-66569913	10.1163	0	-3.4746	0.01725
								CUFF.7750	chr9:67949132-67950245	4.66516	0	-2.50212	0.00335
								CUFF.7753	chr9:67950726-67952442	7.48145	0	-3.08431	0.0024
								CUFF.7755	chr9:67972132-67973076	4.90366	0	-2.56161	0.00525
								CUFF.7757	chr9:67987911-67988766	3.63732	0	-2.21329	0.0043
								CUFF.7758	chr9:67944128-67945338	5.62088	0	-2.72702	0.00265
								CUFF.7759	chr9:67946927-67949034	8.01351	0	-3.17209	0.00245
								CUFF.7760	chr9:67978576-67979318	4.47123	0	-2.45187	0.0056
								CUFF.7761	chr9:67977619-67978425	7.10481	0	-3.01878	0.0045
								CUFF.7763	chr9:67983607-67984101	5.65497	0	-2.73443	0.01075
								CUFF.7764	chr9:67955943-67956533	6.72295	0	-2.94915	0.00525
								CUFF.7767	chr9:67990707-67991283	5.43676	0	-2.68633	0.00785
								CUFF.7768	chr9:67990078-67990555	6.70448	0	-2.9457	0.00895
								CUFF.7769	chr9:67973269-67974737	7.2253	0	-3.04007	0.00335
								CUFF.7770	chr9:67991474-67992495	3.3665	0	-2.12648	0.00535
								CUFF.7771	chr9:67976810-67977423	5.5057	0	-2.7017	0.0059
								CUFF.7772	chr9:68004115-68004832	3.2003	0	-2.07049	0.01075
								CUFF.7773	chr9:67999938-68000662	6.90197	0	-2.98221	0.00575
								CUFF.7774	chr9:68005140-68005746	1.13927	0	-1.09712	0.041
								CUFF.7775	chr9:67984820-67985212	4.86011	0	-2.55093	0.01915
								CUFF.7777	chr9:68008823-68009554	3.76746	0	-2.25322	0.0072
								CUFF.7778	chr9:68011781-68013089	4.04935	0	-2.3361	0.00335
								CUFF.7779	chr9:68018879-68019420	4.41522	0	-2.43702	0.01065
								CUFF.7780	chr9:68003485-68003986	5.13678	0	-2.61748	0.0092
								CUFF.7783	chr9:68026641-68027895	1.6011	0	-1.37912	0.0088
								CUFF.7784	chr9:68040890-68041401	3.7274	0	-2.24105	0.0145
								CUFF.7785	chr9:68009789-68010213	5.02264	0	-2.5904	0.0152
								CUFF.7787	chr9:68028186-68029131	3.29906	0	-2.10402	0.00585
								CUFF.7788	chr9:68029951-68031075	1.74411	0	-1.45634	0.0108
								CUFF.7789	chr9:68019767-68020284	6.21541	0	-2.85108	0.0087
								CUFF.7790	chr9:68026106-68026554	6.24886	0	-2.85775	0.0092
								CUFF.7792	chr9:68034530-68035476	2.6254	0	-1.85814	0.0087
								CUFF.7793	chr9:68037592-68038620	2.87433	0	-1.95395	0.0043
								CUFF.7827	chr9:78206146-78206758	1.30963	0	-1.20766	0.0341
								CUFF.7849	chr9:89973929-89974787	1.57673	0	-1.36554	0.0152
								CUFF.789	chr10:77083331-77083751	1.94026	0	-1.55594	0.04145
								CUFF.79	chr1:43802617-43803258	1.31022	0	-1.20803	0.0273
								CUFF.7940	chr9:116475756-116476308	1.42532	0	-1.27818	0.03825
								CUFF.7950	chr9:119921339-119921874	1.15258	0	-1.10607	0.04535
								CUFF.7962	chr9:121389349-121390207	1.05116	0	-1.03644	0.02565
								CUFF.7969	chr9:122083474-122084235	1.02831	0	-1.02028	0.0273
								CUFF.797	chr10:77114253-77115387	1.72537	0	-1.44645	0.0108
								CUFF.7984	chrX:11829648-11830122	2.11836	0	-1.64079	0.0273
								CUFF.8002	chrX:17888043-17888825	1.05706	0	-1.04058	0.0248
								CUFF.8023	chrX:23393293-23393867	1.54701	0	-1.3488	0.0273
								CUFF.8031	chrX:35745919-35746484	1.1627	0	-1.11283	0.04145
								CUFF.8032	chrX:35747808-35750163	1.24384	0	-1.16597	0.005
								CUFF.8035	chrX:35750429-35751695	2.15866	0	-1.65931	0.00695
								CUFF.8036	chrX:39634963-39635692	1.52726	0	-1.33757	0.02165
								CUFF.8037	chrX:39642420-39643220	1.28147	0	-1.18996	0.02365
								CUFF.8044	chrX:39643270-39644544	1.71402	0	-1.44043	0.00895
								CUFF.8053	chrX:65758253-65759294	1.64306	0	-1.40221	0.01115
								CUFF.8054	chrX:65756057-65757648	1.40514	0	-1.26612	0.0087
								CUFF.8057	chrX:71018808-71019394	1.2987	0	-1.20082	0.03825
								CUFF.8078	chrX:75002654-75003674	1.12354	0	-1.08647	0.01915
								CUFF.8104	chrX:94524505-94525176	1.30793	0	-1.2066	0.0248
								CUFF.8116	chrX:101145469-101145989	2.1729	0	-1.6658	0.02565
								CUFF.8119	chrX:101144270-101145412	1.14044	0	-1.09791	0.01465
								CUFF.812	chr10:78964894-78965630	1.22011	0	-1.15063	0.02665
								CUFF.8124	chrX:101137989-101138772	1.12119	0	-1.08487	0.02665
								CUFF.8125	chrX:101139000-101140030	1.1562	0	-1.10849	0.01725
								CUFF.8137	chrX:131316912-131317847	1.25406	0	-1.17253	0.01915
								CUFF.8147	chrX:131303328-131304245	1.44639	0	-1.29065	0.0152
								CUFF.816	chr10:80027184-80027681	1.43185	0	-1.28205	0.04145
								CUFF.8169	chrX:153871315-153872184	1.37838	0	-1.24998	0.01915
								CUFF.8170	chrX:148716220-148717400	1.09607	0	-1.06769	0.01465
								CUFF.8179	chrX:153862113-153862765	1.78934	0	-1.47992	0.02165
								CUFF.818	chr10:80124898-80125519	2.83743	0	-1.94014	0.01315
								CUFF.878	chr10:96095943-96100967	15.7911	0.441166	-3.54239	0.02065
								CUFF.895	chr10:96107582-96111849	7.50814	0.522456	-2.48244	0.0443
								CUFF.897	chr10:98505322-98505881	2.04217	0	-1.6051	0.021
								CUFF.949	chr10:120356534-120357057	2.39168	0	-1.762	0.02365
								CUFF.951	chr10:127517242-127517998	1.17596	0	-1.12165	0.02665
								CUFF.965	chr10:127883348-127885203	1.43518	0	-1.28403	0.0043
								CUFF.971	chr10:127529159-127529778	1.28758	0	-1.19382	0.0341
								CUFF.997	chr11:6389246-6390748	1.00096	0	-1.00069	0.0135

## Sheet: ASC48hr vs FISC
Table S1: List of differentially expressed lncRNAs during SC activation/proliferation
Upregulated in ASC48								Downregulated in ASC48
gene ID	loci	FISC expr	ASC expr	Log2FC	p-value			gene ID	loci	FISC expr	ASC expr	Log2FC	p-value
Gm12603	chr4:88696210-88730514	0	38.6605	5.30963	0.0007			F630028O10Rik	chrX:93435264-93438981	1.18311	0	-1.12638	0.00485
8430423G03Rik	chr5:149761825-149763234	0	1.53849	1.34397	0.01945			Gm15179	chr1:75356866-75371590	1.30568	0	-1.20519	0.0347
CUFF.1273	chr11:86625339-86630053	4.02296	275.363	5.78188	0.02535			Rian	chr12:110842154-110899921	136.352	2.56224	-5.26895	0.01555
CUFF.1351	chr11:100180562-100181026	0	1.72704	1.44734	0.0271			Gm12216	chr11:53598990-53672758	1.21443	0	-1.14694	0.01135
CUFF.1556	chr12:25874589-25875345	0	1.59782	1.3773	0.01455			CUFF.1030	chr11:16397949-16399049	1.33074	0	-1.22079	0.01165
CUFF.1784	chr12:100883671-100883887	30.1335	26756	9.74723	0.0358			CUFF.1052	chr11:28236596-28236854	10.9406	0	-3.5778	0.0202
CUFF.1913	chr13:21973569-21973972	0	3.43486	2.14889	0.01695			CUFF.1076	chr11:48632052-48632609	1.39594	0	-1.26059	0.02905
CUFF.1931	chr13:23518374-23518700	0	1.87051	1.52131	0.0484			CUFF.1092	chr11:46788570-46789523	1.04281	0	-1.03056	0.01605
CUFF.1939	chr13:23622411-23622791	0	2.08126	1.62352	0.03085			CUFF.1137	chr11:53859997-53860846	6.94596	0	-2.99022	0.00315
CUFF.2146	chr13:85568353-85568837	0	1.38486	1.2539	0.03085			CUFF.1142	chr11:57896132-57896917	1.48544	0	-1.3135	0.0178
CUFF.2382	chr14:51416987-51417534	0	3.45269	2.15468	0.0111			CUFF.1145	chr11:53890860-53891482	1.37579	0	-1.24841	0.02265
CUFF.2760	chr15:80774677-80774917	0	7.93901	3.16012	0.0227			CUFF.1164	chr11:58164741-58165501	1.10867	0	-1.07633	0.0232
CUFF.3104	chr16:77589882-77590166	0	2.54457	1.82561	0.0484			CUFF.1167	chr11:60775008-60775661	1.00647	0	-1.00466	0.0314
CUFF.3885	chr18:70528943-70550908	0	1.64049	1.40081	0.003			CUFF.1199	chr11:70025508-70026628	2.01989	0	-1.5945	0.005
CUFF.4013	chr19:11984300-11984820	0	1.03396	1.02429	0.0398			CUFF.1202	chr11:70850568-70851110	1.2148	0	-1.14718	0.03275
CUFF.4228	chr2:21989479-21989742	0	74.7714	6.24358	0.0014			CUFF.1275	chr11:83338573-83339172	1.14381	0	-1.10018	0.0314
CUFF.4723	chr3:32318050-32318325	0	3.4404	2.15069	0.0398			CUFF.1333	chr11:98133779-98134180	1.66434	0	-1.41378	0.04235
CUFF.4813	chr3:51161672-51161910	0	4.0682	2.34147	0.0484			CUFF.1405	chr11:103148009-103148776	2.55478	0	-1.82976	0.0085
CUFF.49	chr1:26744310-26744830	0	1.86112	1.51658	0.01915			CUFF.1430	chr11:109791986-109792676	1.09904	0	-1.06973	0.02495
CUFF.4945	chr3:88519351-88519794	0	1.3298	1.22021	0.0398			CUFF.1439	chr11:110117342-110117710	2.24589	0	-1.69861	0.0329
CUFF.4983	chr3:94523823-94536956	0	2.96963	1.989	0.01695			CUFF.1465	chr11:116691234-116691911	1.1292	0	-1.09031	0.02495
CUFF.5006	chr3:96126842-96127174	0	4.95375	2.5738	0.01695			CUFF.147	chr1:59964446-59965140	1.42549	0	-1.27828	0.02015
CUFF.5009	chr3:96206152-96206359	0	14.4013	3.94498	0.01915			CUFF.1470	chr11:120201332-120201943	1.41291	0	-1.27077	0.02265
CUFF.5020	chr3:96117814-96118301	0	2.28597	1.71632	0.01945			CUFF.1506	chr12:10166608-10166844	7.74133	0	-3.12785	0.04235
CUFF.5390	chr4:84387549-84390809	0	1.00152	1.0011	0.0161			CUFF.1510	chr12:17020051-17020921	1.29606	0	-1.19916	0.0178
CUFF.5404	chr4:88558720-88559629	0	1.55707	1.35449	0.01165			CUFF.1517	chr12:17018911-17019890	1.32613	0	-1.21793	0.0111
CUFF.5406	chr4:88564744-88565770	0	2.51849	1.81496	0.00635			CUFF.1518	chr12:17566260-17566811	1.06502	0	-1.04616	0.0329
CUFF.5421	chr4:101716380-101716725	0	1.66733	1.4154	0.0484			CUFF.1571	chr12:40748213-40749310	1.05896	0	-1.04192	0.01665
CUFF.5486	chr4:124031695-124032987	0	14.3937	3.94427	0.00055			CUFF.1584	chr12:40888603-40889447	1.15599	0	-1.10835	0.0198
CUFF.5755	chr5:15149369-15149858	0	1.13573	1.09473	0.0398			CUFF.1616	chr12:55797551-55801084	16.1147	0.915454	-3.15948	0.0326
CUFF.5769	chr5:15137876-15138322	0	1.57818	1.36635	0.03085			CUFF.1630	chr12:55954399-55955143	2.20686	0	-1.68116	0.01165
CUFF.6025	chr5:122044570-122044891	0	2.89825	1.96283	0.03085			CUFF.1637	chr12:55949964-55950801	3.11669	0	-2.04148	0.0058
CUFF.6147	chr5:149807088-149807367	0	3.32027	2.11112	0.0398			CUFF.1650	chr12:55977156-55977974	2.14202	0	-1.65169	0.00815
CUFF.6207	chr6:3150767-3151571	2.46983	844.977	7.92961	0.01355			CUFF.1669	chr12:71754596-71755249	1.92144	0	-1.54668	0.0178
CUFF.6796	chr7:53935717-53936264	0	3.06906	2.0247	0.01165			CUFF.1712	chr12:76900944-76901629	1.7938	0	-1.48223	0.0178
CUFF.6828	chr7:70946740-70947369	0	1.41508	1.27207	0.01915			CUFF.1714	chr12:76903122-76903997	2.45032	0	-1.78673	0.00705
CUFF.7044	chr7:135713776-135714314	0	2.94842	1.98128	0.01285			CUFF.1718	chr12:76908249-76909034	3.39529	0	-2.13596	0.0058
CUFF.7144	chr8:20022673-20023083	0	2.43097	1.77862	0.0357			CUFF.1744	chr12:85081199-85082303	1.34282	0	-1.22825	0.01405
CUFF.7404	chr8:122502586-122502808	0	6.30576	2.86903	0.0398			CUFF.1758	chr12:86796566-86797063	1.40089	0	-1.26357	0.03275
CUFF.7568	chr9:24849098-24849392	0	3.51871	2.17591	0.03085			CUFF.1791	chr12:71640809-71648594	12.6662	0.888523	-2.85528	0.04555
CUFF.7667	chr9:47235078-47235443	0	1.86912	1.52061	0.0398			CUFF.1805	chr12:110919612-110920154	3.15848	0	-2.05606	0.01405
CUFF.7724	chr9:63951814-63952235	0	23.1673	4.59498	0.00155			CUFF.1806	chr12:110918151-110918472	4.86088	0	-2.55112	0.02265
CUFF.7882	chr9:96683944-96684393	0	1.56099	1.3567	0.03085			CUFF.1814	chr12:110927481-110927912	5.05877	0	-2.59902	0.01135
CUFF.7925	chr9:114411325-114411767	0	5.339	2.66426	0.007			CUFF.1819	chr12:111838833-111839563	1.40618	0	-1.26674	0.0198
CUFF.8126	chrX:104652557-104652758	0	17.8178	4.23403	0.01945			CUFF.1822	chr12:110918909-110919294	3.84722	0	-2.27716	0.02015
CUFF.942	chr10:126338731-126339204	0	1.19649	1.1352	0.0398			CUFF.1824	chr12:110939771-110940471	6.21296	0	-2.85059	0.00255
CUFF.944	chr10:120069410-120071030	0	6.97372	2.99525	0.0018			CUFF.1827	chr12:110964623-110965002	4.21205	0	-2.38185	0.0198
CUFF.984	chr11:3097310-3097733	0	2.29818	1.72167	0.0227			CUFF.1835	chr12:110942916-110943928	4.98631	0	-2.58167	0.00295
								CUFF.1879	chr12:117623618-117624401	1.27763	0	-1.18753	0.0198
								CUFF.1924	chr13:5876947-5878873	2.26914	0	-1.70891	0.00325
								CUFF.1976	chr13:34616633-34617499	1.73851	0	-1.45339	0.01135
								CUFF.1981	chr13:34637050-34637592	1.8222	0	-1.49682	0.0232
								CUFF.1998	chr13:34622504-34623275	1.59455	0	-1.37548	0.0134
								CUFF.2042	chr13:53164068-53164775	2.28727	0	-1.71689	0.01135
								CUFF.2052	chr13:50817329-50820144	1.57553	0	-1.36487	0.00205
								CUFF.2055	chr13:50844893-50845994	1.74178	0	-1.45511	0.00615
								CUFF.2187	chr13:103518089-103518598	1.4805	0	-1.31063	0.0314
								CUFF.2205	chr13:104523357-104523899	1.70072	0	-1.43334	0.02265
								CUFF.2245	chr13:112206182-112206831	1.47709	0	-1.30865	0.0202
								CUFF.2249	chr13:113306388-113307122	1.55065	0	-1.35086	0.018
								CUFF.2271	chr13:113310392-113310956	1.71107	0	-1.43886	0.0232
								CUFF.23	chr1:14767844-14768333	2.59219	0	-1.84486	0.0198
								CUFF.2300	chr14:26132144-26132703	3.35456	0	-2.12253	0.01165
								CUFF.233	chr1:91806217-91806667	1.5009	0	-1.32245	0.0329
								CUFF.2364	chr14:47742768-47743258	1.7221	0	-1.44472	0.02905
								CUFF.2378	chr14:47745962-47747037	1.18009	0	-1.12439	0.0111
								CUFF.2383	chr14:49830311-49830668	2.40531	0	-1.76779	0.0329
								CUFF.2398	chr14:49826019-49826736	1.12137	0	-1.085	0.02265
								CUFF.2406	chr14:52685347-52685874	1.77952	0	-1.47484	0.02265
								CUFF.2489	chr14:78958056-78958669	1.40601	0	-1.26664	0.02265
								CUFF.2512	chr14:106279070-106279598	2.91449	0	-1.96882	0.01665
								CUFF.2514	chr14:99715456-99715969	1.85995	0	-1.51599	0.02265
								CUFF.2528	chr14:106279942-106280383	2.76922	0	-1.91427	0.0202
								CUFF.2530	chr14:120846171-120847534	1.20636	0	-1.14167	0.0091
								CUFF.2544	chr14:121305825-121306374	1.30922	0	-1.20741	0.0314
								CUFF.2586	chr15:12125998-12126860	1.06194	0	-1.044	0.02015
								CUFF.26	chr1:14768451-14770262	1.91957	0	-1.54576	0.00255
								CUFF.2639	chr15:39008425-39008929	2.73657	0	-1.90171	0.018
								CUFF.2657	chr15:58501929-58502859	1.13244	0	-1.09251	0.018
								CUFF.2663	chr15:58597271-58598174	2.6463	0	-1.86643	0.005
								CUFF.2665	chr15:57524652-57525383	1.01365	0	-1.00981	0.02495
								CUFF.2668	chr15:62102663-62103375	3.72073	0	-2.23901	0.0053
								CUFF.2698	chr15:73471197-73471765	1.24102	0	-1.16416	0.0314
								CUFF.2716	chr15:74762597-74763663	1.52627	0	-1.33701	0.00815
								CUFF.2801	chr15:98752629-98754271	1.80184	0	-1.48637	0.00415
								CUFF.2802	chr15:98757690-98758220	1.25941	0	-1.17595	0.03275
								CUFF.2835	chr15:100899592-100900232	3.39194	0	-2.13486	0.0074
								CUFF.286	chr1:99534435-99535047	1.81215	0	-1.49167	0.0198
								CUFF.2870	chr15:103170615-103171423	1.3609	0	-1.23934	0.018
								CUFF.29	chr1:14778275-14779063	1.05558	0	-1.03955	0.0232
								CUFF.2907	chr16:10937142-10937683	1.09656	0	-1.06802	0.0329
								CUFF.2946	chr16:17066850-17068119	1.04249	0	-1.03033	0.0124
								CUFF.2995	chr16:33775000-33775561	1.72542	0	-1.44648	0.0232
								CUFF.3003	chr16:36742400-36744321	1.96433	0	-1.56771	0.00275
								CUFF.3027	chr16:44170657-44170984	3.3085	0	-2.10719	0.03275
								CUFF.3028	chr16:43671212-43671925	1.45308	0	-1.29459	0.0198
								CUFF.303	chr1:123172533-123173436	1.41136	0	-1.26985	0.01285
								CUFF.3054	chr16:64825567-64825933	4.04145	0	-2.33384	0.0202
								CUFF.3135	chr16:77723437-77724172	1.1608	0	-1.11157	0.0232
								CUFF.3192	chr16:98157076-98157812	1.00414	0	-1.00298	0.02495
								CUFF.3261	chr17:10357727-10358331	1.3349	0	-1.22336	0.02495
								CUFF.3294	chr17:17535296-17536251	1.25899	0	-1.17568	0.01665
								CUFF.3336	chr17:23786726-23787591	2.11424	0	-1.63888	0.0091
								CUFF.3347	chr17:26637218-26637703	3.79743	0	-2.26226	0.01405
								CUFF.3358	chr17:27878362-27879241	1.46149	0	-1.29953	0.01285
								CUFF.3393	chr17:29633081-29633618	9.37079	0	-3.37445	0.0034
								CUFF.3407	chr17:31968916-31970668	1.24876	0	-1.16913	0.00575
								CUFF.3458	chr17:37215215-37215656	3.46152	0	-2.15754	0.018
								CUFF.3485	chr17:57407780-57408524	1.82637	0	-1.49895	0.01285
								CUFF.3488	chr17:47999934-48000947	1.67699	0	-1.42061	0.00995
								CUFF.349	chr1:135951345-135951995	1.01322	0	-1.0095	0.0314
								CUFF.3513	chr17:66262317-66262886	1.68768	0	-1.42636	0.0232
								CUFF.3538	chr17:71219913-71220463	1.5428	0	-1.34642	0.02495
								CUFF.3574	chr17:84503216-84503669	1.48287	0	-1.31201	0.0329
								CUFF.3575	chr17:84579738-84580444	6.22066	0	-2.85213	0.0034
								CUFF.3577	chr17:84575798-84576502	3.45147	0	-2.15428	0.0059
								CUFF.3585	chr17:84576699-84579627	2.85426	0	-1.94645	0.00125
								CUFF.3614	chr18:3238359-3239247	1.02161	0	-1.0155	0.02015
								CUFF.3617	chr18:3212776-3213750	1.06779	0	-1.04809	0.018
								CUFF.3619	chr18:3379087-3379856	2.18207	0	-1.66997	0.00925
								CUFF.3625	chr18:4686620-4687497	1.09937	0	-1.06996	0.0198
								CUFF.3648	chr18:5782804-5783586	1.13763	0	-1.09601	0.0202
								CUFF.366	chr1:136534486-136535053	1.01817	0	-1.01305	0.0329
								CUFF.3670	chr18:10839331-10840090	1.03662	0	-1.02618	0.02265
								CUFF.3679	chr18:10833891-10834467	1.65598	0	-1.40924	0.0232
								CUFF.3695	chr18:21266432-21268014	1.19381	0	-1.13344	0.00705
								CUFF.3700	chr18:21272053-21273012	1.85127	0	-1.5116	0.0091
								CUFF.3712	chr18:21268391-21269258	1.30192	0	-1.20284	0.0178
								CUFF.3715	chr18:32609113-32609835	1.11057	0	-1.07763	0.02265
								CUFF.3735	chr18:35421823-35423009	1.0468	0	-1.03337	0.0111
								CUFF.3763	chr18:39547893-39548586	1.68047	0	-1.42249	0.018
								CUFF.3776	chr18:39550326-39550953	1.55378	0	-1.35263	0.0202
								CUFF.3778	chr18:39553951-39555545	1.33145	0	-1.22123	0.005
								CUFF.3786	chr18:46649388-46650131	2.05847	0	-1.61281	0.0124
								CUFF.3799	chr18:46635114-46636516	1.02981	0	-1.02134	0.00925
								CUFF.3802	chr18:46648287-46649297	1.73423	0	-1.45113	0.0091
								CUFF.3807	chr18:46787512-46787984	1.99054	0	-1.58041	0.02495
								CUFF.3827	chr18:54128870-54129491	2.26564	0	-1.70737	0.01665
								CUFF.3866	chr18:61757373-61757713	3.30037	0	-2.10446	0.0314
								CUFF.3873	chr18:62325650-62326619	1.02102	0	-1.01508	0.01605
								CUFF.3882	chr18:70795632-70796340	1.30442	0	-1.2044	0.0202
								CUFF.3917	chr18:76482907-76483506	1.03982	0	-1.02844	0.03275
								CUFF.3941	chr19:3083048-3087407	133.088	11.8929	-3.37853	0.01175
								CUFF.3948	chr19:3088378-3088845	2.02827	0	-1.59849	0.02495
								CUFF.3957	chr19:4306389-4307136	1.28654	0	-1.19317	0.02015
								CUFF.4026	chr19:16475452-16475938	1.60092	0	-1.37902	0.0314
								CUFF.4050	chr19:21763982-21764359	2.84022	0	-1.94119	0.02905
								CUFF.4051	chr19:21373435-21373863	1.64772	0	-1.40475	0.0329
								CUFF.4054	chr19:27458685-27459292	1.42691	0	-1.27912	0.02265
								CUFF.4057	chr19:29225157-29226159	2.42133	0	-1.77456	0.00575
								CUFF.4075	chr19:36423156-36423764	9.15031	0	-3.34345	0.00345
								CUFF.4092	chr19:36438219-36438559	3.90044	0	-2.29291	0.02495
								CUFF.411	chr1:155180382-155181583	1.03106	0	-1.02223	0.0111
								CUFF.4146	chr19:46737774-46738893	1.03351	0	-1.02397	0.01665
								CUFF.417	chr1:155760415-155762415	1.32831	0	-1.21928	0.00365
								CUFF.4178	chr2:6457941-6458604	1.07408	0	-1.05247	0.02905
								CUFF.4224	chr2:24922347-24923215	1.05235	0	-1.03728	0.02015
								CUFF.4291	chr2:49287658-49287912	7.96694	0	-3.16462	0.0314
								CUFF.4303	chr2:59733109-59733827	1.51891	0	-1.3328	0.01605
								CUFF.4341	chr2:70663596-70663870	4.99291	0	-2.58326	0.0329
								CUFF.4397	chr2:84803325-84804588	1.35903	0	-1.23819	0.0085
								CUFF.4462	chr2:119183825-119184552	1.96422	0	-1.56765	0.0111
								CUFF.4465	chr2:120454068-120454557	3.02422	0	-2.00871	0.0178
								CUFF.4534	chr2:152548322-152549195	1.29026	0	-1.19551	0.0178
								CUFF.4572	chr2:156397666-156398326	1.44151	0	-1.28777	0.0202
								CUFF.4576	chr2:160439161-160440259	2.02356	0	-1.59625	0.005
								CUFF.4598	chr2:164243910-164244931	4.02565	0	-2.32931	0.00275
								CUFF.4601	chr2:160440310-160441394	1.35491	0	-1.23567	0.01165
								CUFF.4603	chr2:161336904-161337672	1.09297	0	-1.06555	0.0232
								CUFF.4625	chr2:169930360-169931140	1.07023	0	-1.04979	0.0232
								CUFF.4633	chr2:170146983-170147651	1.50524	0	-1.32495	0.02015
								CUFF.4636	chr2:167527414-167528284	1.91324	0	-1.54262	0.0095
								CUFF.4667	chr2:181122483-181122765	4.54736	0	-2.4718	0.0329
								CUFF.4698	chr3:27312469-27312933	1.57815	0	-1.36634	0.03275
								CUFF.4713	chr3:32295604-32296294	1.60629	0	-1.382	0.01605
								CUFF.472	chr1:166762972-166776893	1.04798	0	-1.0342	0.00995
								CUFF.473	chr1:166777429-166778414	1.1054	0	-1.07409	0.0178
								CUFF.4747	chr3:36331444-36331921	2.40516	0	-1.76772	0.0202
								CUFF.4755	chr3:37745857-37747225	1.5021	0	-1.32314	0.02905
								CUFF.4778	chr3:40817037-40817370	2.84315	0	-1.94229	0.0329
								CUFF.4779	chr3:40809349-40809774	2.96888	0	-1.98873	0.0202
								CUFF.4780	chr3:49812753-49813209	1.30247	0	-1.20318	0.04235
								CUFF.4787	chr3:49841435-49842441	1.89666	0	-1.53439	0.00755
								CUFF.4791	chr3:40823091-40823919	1.44906	0	-1.29223	0.0134
								CUFF.4808	chr3:51144823-51145258	1.42043	0	-1.27526	0.04235
								CUFF.4818	chr3:51206582-51206860	5.28993	0	-2.65304	0.03275
								CUFF.4823	chr3:52163943-52164430	1.30523	0	-1.20491	0.0329
								CUFF.4835	chr3:58415504-58416166	1.79404	0	-1.48235	0.018
								CUFF.4842	chr3:58467867-58468440	1.66942	0	-1.41653	0.0232
								CUFF.486	chr1:172627021-172628848	1.06437	0	-1.0457	0.0059
								CUFF.4900	chr3:68856616-68857538	1.4313	0	-1.28173	0.0111
								CUFF.4940	chr3:88275025-88275503	2.09686	0	-1.63081	0.02265
								CUFF.4943	chr3:88466199-88466842	1.59082	0	-1.37341	0.02015
								CUFF.4991	chr3:95507196-95507792	4.08629	0	-2.34661	0.0056
								CUFF.4994	chr3:95526048-95526752	1.56138	0	-1.35692	0.01605
								CUFF.4997	chr3:95469846-95474264	15.6306	0.926744	-3.1096	0.0321
								CUFF.501	chr1:173195078-173195814	1.69931	0	-1.43259	0.0134
								CUFF.5013	chr3:95536292-95537439	1.70049	0	-1.43322	0.0056
								CUFF.5023	chr3:96878520-96881074	4.95122	0	-2.57319	0.00275
								CUFF.5056	chr3:101271821-101272926	3.51375	0	-2.17433	0.00295
								CUFF.5086	chr3:109494066-109494635	1.01261	0	-1.00907	0.0329
								CUFF.5150	chr3:141888294-141889071	1.07582	0	-1.05368	0.0232
								CUFF.5158	chr3:143578851-143579540	1.27073	0	-1.18316	0.0232
								CUFF.5175	chr3:144339159-144339797	1.89308	0	-1.53261	0.018
								CUFF.5203	chr4:11875043-11875665	1.37579	0	-1.24841	0.02265
								CUFF.5217	chr4:32340920-32341413	22.0135	0	-4.52441	0.00205
								CUFF.5219	chr4:32356539-32356847	15.9268	0	-4.08124	0.00485
								CUFF.5222	chr4:32329887-32330306	13.7311	0	-3.88079	0.0041
								CUFF.5223	chr4:32330435-32330811	18.8058	0	-4.30785	0.0031
								CUFF.5226	chr4:32418108-32418592	14.2178	0	-3.92769	0.0027
								CUFF.5227	chr4:32387270-32387699	10.0248	0	-3.46268	0.00505
								CUFF.5229	chr4:32405027-32405770	18.2975	0	-4.27034	0.00125
								CUFF.5230	chr4:32448903-32450401	9.40737	0	-3.37953	0.00135
								CUFF.5232	chr4:32327926-32328700	10.8148	0	-3.56252	0.0032
								CUFF.5235	chr4:32332546-32332855	28.8723	0	-4.90074	0.00255
								CUFF.5236	chr4:32350583-32352780	3.95732	0	-2.30956	0.02495
								CUFF.5237	chr4:32423132-32423426	21.3295	0	-4.48088	0.0058
								CUFF.5239	chr4:32384555-32385181	6.22982	0	-2.85396	0.00365
								CUFF.5245	chr4:32420258-32420844	14.5144	0	-3.95554	0.0023
								CUFF.5266	chr4:42981836-42982599	1.02922	0	-1.02093	0.02265
								CUFF.53	chr1:30921766-30922050	7.90559	0	-3.15471	0.0202
								CUFF.532	chr1:182688558-182689137	1.31421	0	-1.21052	0.02905
								CUFF.5497	chr4:125898922-125899570	1.11031	0	-1.07745	0.02905
								CUFF.5510	chr4:128449054-128449846	1.11831	0	-1.08291	0.0202
								CUFF.5545	chr4:132843985-132844427	1.55116	0	-1.35115	0.0329
								CUFF.5546	chr4:132645996-132646709	1.04945	0	-1.03524	0.02495
								CUFF.5567	chr4:134289240-134289767	2.79638	0	-1.92462	0.0134
								CUFF.5569	chr4:134290343-134291149	1.22887	0	-1.15631	0.0198
								CUFF.5572	chr4:134753152-134754736	1.19208	0	-1.1323	0.00705
								CUFF.5574	chr4:134759206-134760025	2.53951	0	-1.82355	0.00615
								CUFF.5578	chr4:135434921-135435479	1.04401	0	-1.0314	0.0329
								CUFF.5594	chr4:134767198-134767700	4.40783	0	-2.43505	0.00815
								CUFF.5607	chr4:136856232-136856919	1.36105	0	-1.23943	0.0202
								CUFF.5618	chr4:139053368-139054578	1.51232	0	-1.32902	0.00755
								CUFF.5634	chr4:139403109-139403421	10.8698	0	-3.56922	0.01165
								CUFF.5693	chr4:149220959-149221822	1.18507	0	-1.12768	0.01605
								CUFF.5707	chr4:149245331-149246172	1.74214	0	-1.4553	0.0124
								CUFF.5712	chr4:149257897-149258679	3.19959	0	-2.07025	0.005
								CUFF.5808	chr5:31868901-31869462	1.03525	0	-1.02521	0.0329
								CUFF.5809	chr5:32467894-32469346	1.21924	0	-1.15007	0.00755
								CUFF.5939	chr5:96478827-96479477	1.38167	0	-1.25197	0.0232
								CUFF.5951	chr5:103334271-103335426	1.51325	0	-1.32955	0.0085
								CUFF.600	chr10:5329747-5330249	1.10196	0	-1.07174	0.04235
								CUFF.6013	chr5:113511564-113512310	1.28891	0	-1.19466	0.02015
								CUFF.6020	chr5:118843552-118844032	1.93301	0	-1.55238	0.02495
								CUFF.6074	chr5:131342455-131343313	1.31982	0	-1.21401	0.0178
								CUFF.6099	chr5:143750659-143751137	8.23765	0	-3.20753	0.00505
								CUFF.6134	chr5:149134210-149135295	1.35338	0	-1.23473	0.01165
								CUFF.6136	chr5:147140913-147141404	1.28709	0	-1.19351	0.0329
								CUFF.6159	chr5:151413669-151414054	2.03676	0	-1.60253	0.0329
								CUFF.6169	chr5:151030990-151031430	5.90943	0	-2.78857	0.0091
								CUFF.6209	chr6:17295803-17296659	4.47591	0	-2.4531	0.00255
								CUFF.6226	chr6:28360366-28360933	1.24443	0	-1.16635	0.0314
								CUFF.6299	chr6:42367327-42367827	1.24806	0	-1.16868	0.0329
								CUFF.6300	chr6:42368108-42368484	3.80878	0	-2.26567	0.0202
								CUFF.6303	chr6:42377261-42378198	2.18718	0	-1.67228	0.0056
								CUFF.6313	chr6:42388257-42389064	2.65815	0	-1.87111	0.0056
								CUFF.6314	chr6:42394515-42395154	2.73867	0	-1.90253	0.01165
								CUFF.6315	chr6:42391214-42391781	2.48887	0	-1.80276	0.0134
								CUFF.6317	chr6:42392599-42392964	2.28727	0	-1.71689	0.0329
								CUFF.6321	chr6:42397477-42398207	2.1874	0	-1.67238	0.01135
								CUFF.6331	chr6:42411450-42411778	2.62613	0	-1.85843	0.04235
								CUFF.6336	chr6:47730480-47730711	8.47579	0	-3.24425	0.04235
								CUFF.6338	chr6:42418800-42419409	1.11561	0	-1.08107	0.0314
								CUFF.6345	chr6:47892242-47892841	1.35177	0	-1.23375	0.02495
								CUFF.6360	chr6:53657814-53659174	1.17392	0	-1.1203	0.00995
								CUFF.6379	chr6:71476821-71478499	1.144	0	-1.1003	0.00485
								CUFF.639	chr10:17607853-17608553	1.07691	0	-1.05444	0.02495
								CUFF.6394	chr6:72422663-72423442	1.78681	0	-1.47861	0.0111
								CUFF.6421	chr6:86471043-86471963	1.55012	0	-1.35057	0.0124
								CUFF.6431	chr6:86555583-86556869	1.14014	0	-1.09771	0.00925
								CUFF.6432	chr6:86556978-86560508	1.039	0	-1.02786	0.0026
								CUFF.6444	chr6:86548276-86549517	1.14992	0	-1.10428	0.01165
								CUFF.6462	chr6:97187957-97188514	1.86126	0	-1.51665	0.0202
								CUFF.6475	chr6:99480972-99481619	1.20554	0	-1.14113	0.02495
								CUFF.6494	chr6:115901543-115902020	1.20258	0	-1.13919	0.04235
								CUFF.6499	chr6:112383884-112384225	2.38313	0	-1.75836	0.04235
								CUFF.6502	chr6:117890336-117890817	3.11132	0	-2.0396	0.0178
								CUFF.651	chr10:20113813-20114335	1.80743	0	-1.48925	0.02265
								CUFF.6520	chr6:121318929-121319766	1.36355	0	-1.24096	0.0178
								CUFF.6558	chr6:125400340-125401767	1.10964	0	-1.077	0.00995
								CUFF.6583	chr6:134753274-134753807	1.12316	0	-1.08621	0.0329
								CUFF.6590	chr6:145696606-145697091	3.79743	0	-2.26226	0.01405
								CUFF.6591	chr6:141196242-141196676	1.42659	0	-1.27893	0.04235
								CUFF.6606	chr6:145721911-145722410	2.92198	0	-1.97158	0.0178
								CUFF.6617	chr6:145736613-145737586	1.49684	0	-1.3201	0.01135
								CUFF.6642	chr7:6074278-6075320	1.32464	0	-1.21701	0.0124
								CUFF.6684	chr7:25983763-25984697	1.46411	0	-1.30107	0.01405
								CUFF.6685	chr7:25981274-25982067	1.11641	0	-1.08162	0.0202
								CUFF.671	chr10:31166084-31166735	1.10287	0	-1.07236	0.02905
								CUFF.6719	chr7:30290902-30291294	2.61527	0	-1.8541	0.02905
								CUFF.6744	chr7:35094191-35094522	6.09408	0	-2.82662	0.01605
								CUFF.6747	chr7:35091237-35091533	3.91946	0	-2.2985	0.0329
								CUFF.676	chr10:31174926-31175374	1.51316	0	-1.3295	0.0329
								CUFF.6762	chr7:35120310-35121064	1.27019	0	-1.18281	0.02015
								CUFF.6823	chr7:66087058-66087433	1.91542	0	-1.5437	0.04235
								CUFF.6854	chr7:87848048-87850309	1.21982	0	-1.15044	0.00425
								CUFF.6870	chr7:87851056-87851655	1.03982	0	-1.02844	0.03275
								CUFF.6883	chr7:98110354-98110952	1.66793	0	-1.41572	0.0202
								CUFF.6896	chr7:98217643-98218172	1.13695	0	-1.09555	0.0329
								CUFF.6899	chr7:98120888-98121401	1.19568	0	-1.13467	0.0329
								CUFF.6928	chr7:107197889-107198949	1.10469	0	-1.07361	0.01665
								CUFF.6940	chr7:107193065-107193788	1.82099	0	-1.4962	0.01665
								CUFF.6993	chr7:125238713-125239388	1.48291	0	-1.31203	0.02015
								CUFF.7022	chr7:134648026-134648545	2.08526	0	-1.62539	0.0202
								CUFF.7058	chr7:138593881-138594569	1.86759	0	-1.51984	0.0134
								CUFF.7062	chr7:147145007-147145539	1.37693	0	-1.2491	0.0314
								CUFF.7102	chr8:10979251-10980660	1.43336	0	-1.28295	0.0059
								CUFF.7142	chr8:28081048-28081661	1.60687	0	-1.38232	0.0202
								CUFF.7173	chr8:42476887-42477399	1.06627	0	-1.04703	0.04235
								CUFF.7188	chr8:49903918-49904538	1.48114	0	-1.311	0.0232
								CUFF.7196	chr8:49917397-49917899	2.61715	0	-1.85485	0.01605
								CUFF.7198	chr8:49925390-49925987	1.9857	0	-1.57807	0.01605
								CUFF.7208	chr8:49907098-49907811	1.53381	0	-1.34131	0.01605
								CUFF.7210	chr8:55684173-55684661	2.16775	0	-1.66346	0.0232
								CUFF.7221	chr8:55711460-55713959	1.07544	0	-1.05342	0.00495
								CUFF.7245	chr8:72520573-72521243	1.05797	0	-1.04122	0.02905
								CUFF.726	chr10:57891474-57891995	2.07214	0	-1.61924	0.0202
								CUFF.7318	chr8:96928129-96928943	2.08867	0	-1.62699	0.0095
								CUFF.741	chr10:59361975-59362438	3.80215	0	-2.26368	0.01285
								CUFF.7415	chr8:124383492-124384481	1.88532	0	-1.52873	0.0074
								CUFF.7416	chr8:124375988-124376890	1.11893	0	-1.08334	0.01605
								CUFF.7418	chr8:124561296-124562619	1.10246	0	-1.07208	0.00925
								CUFF.7432	chr8:124384584-124385469	1.81078	0	-1.49097	0.00925
								CUFF.7439	chr8:125396922-125398643	1.08448	0	-1.05969	0.00705
								CUFF.7451	chr8:126270454-126271075	3.05369	0	-2.01924	0.0095
								CUFF.7477	chr8:129100784-129101937	1.03984	0	-1.02846	0.01285
								CUFF.7536	chr9:13365883-13366502	1.08878	0	-1.06266	0.0314
								CUFF.761	chr10:62200266-62200951	1.02503	0	-1.01794	0.02905
								CUFF.7624	chr9:40629026-40629931	5.16023	0	-2.62298	0.00295
								CUFF.7628	chr9:40646698-40647746	2.48433	0	-1.80088	0.0042
								CUFF.7640	chr9:40629987-40630911	7.07955	0	-3.01427	0.0027
								CUFF.7641	chr9:40632835-40634198	2.48369	0	-1.80062	0.0025
								CUFF.7642	chr9:40636066-40636653	2.68085	0	-1.88004	0.0111
								CUFF.7741	chr9:65931661-65932186	1.79058	0	-1.48057	0.02265
								CUFF.7744	chr9:67941930-67943252	6.4	0	-2.88753	0.0016
								CUFF.7748	chr9:67971071-67971705	7.26051	0	-3.04623	0.0034
								CUFF.7750	chr9:67949132-67950245	5.02073	0	-2.58994	0.00295
								CUFF.7755	chr9:67972132-67973076	5.2774	0	-2.65017	0.00325
								CUFF.7760	chr9:67978576-67979318	4.81202	0	-2.53904	0.00415
								CUFF.7761	chr9:67977619-67978425	7.64632	0	-3.11209	0.00185
								CUFF.7763	chr9:67983607-67984101	6.08598	0	-2.82497	0.006
								CUFF.7765	chr9:67985424-67986033	4.6653	0	-2.50215	0.0053
								CUFF.7767	chr9:67990707-67991283	5.85114	0	-2.77634	0.00475
								CUFF.7768	chr9:67990078-67990555	7.21548	0	-3.03834	0.0058
								CUFF.7770	chr9:67991474-67992495	3.62309	0	-2.20886	0.0041
								CUFF.7771	chr9:67976810-67977423	5.92534	0	-2.79188	0.0058
								CUFF.7772	chr9:68004115-68004832	3.44422	0	-2.15193	0.006
								CUFF.7773	chr9:67999938-68000662	7.42802	0	-3.07519	0.00395
								CUFF.7774	chr9:68005140-68005746	1.2261	0	-1.15452	0.02905
								CUFF.7775	chr9:67984820-67985212	5.23054	0	-2.63936	0.01285
								CUFF.7777	chr9:68008823-68009554	4.05461	0	-2.3376	0.0039
								CUFF.7778	chr9:68011781-68013089	4.35798	0	-2.42169	0.00205
								CUFF.7779	chr9:68018879-68019420	4.75174	0	-2.524	0.0056
								CUFF.7780	chr9:68003485-68003986	5.52829	0	-2.70671	0.00705
								CUFF.7781	chr9:68023470-68025828	3.38014	0	-2.13098	0.0011
								CUFF.7784	chr9:68040890-68041401	4.0115	0	-2.32524	0.00925
								CUFF.7785	chr9:68009789-68010213	5.40545	0	-2.6793	0.01165
								CUFF.7787	chr9:68028186-68029131	3.55051	0	-2.18603	0.00365
								CUFF.7788	chr9:68029951-68031075	1.87704	0	-1.52459	0.0059
								CUFF.7789	chr9:68019767-68020284	6.68914	0	-2.94282	0.0042
								CUFF.7790	chr9:68026106-68026554	6.72514	0	-2.94956	0.00705
								CUFF.7791	chr9:68041488-68042398	3.95924	0	-2.31012	0.00445
								CUFF.7792	chr9:68034530-68035476	2.8255	0	-1.93565	0.0042
								CUFF.7793	chr9:68037592-68038620	3.0934	0	-2.0333	0.00575
								CUFF.7800	chr9:68065996-68066445	1.33956	0	-1.22624	0.04235
								CUFF.7803	chr9:71209453-71209880	64.5481	0	-6.03448	0.00065
								CUFF.7827	chr9:78206146-78206758	1.40945	0	-1.2687	0.02265
								CUFF.7940	chr9:116475756-116476308	1.53395	0	-1.34139	0.02495
								CUFF.7969	chr9:122083474-122084235	1.10669	0	-1.07498	0.0232
								CUFF.801	chr10:77892914-77893749	1.30273	0	-1.20335	0.018
								CUFF.8031	chrX:35745919-35746484	1.25132	0	-1.17077	0.0314
								CUFF.8053	chrX:65758253-65759294	1.7683	0	-1.469	0.0074
								CUFF.8078	chrX:75002654-75003674	1.20917	0	-1.1435	0.01285
								CUFF.8124	chrX:101137989-101138772	1.20665	0	-1.14186	0.02015
								CUFF.816	chr10:80027184-80027681	1.54098	0	-1.34539	0.0314
								CUFF.818	chr10:80124898-80125519	3.05369	0	-2.01924	0.0095
								CUFF.831	chr10:80591732-80592281	3.09453	0	-2.0337	0.01405
								CUFF.870	chr10:90605677-90606196	1.04263	0	-1.03043	0.04235
								CUFF.878	chr10:96095943-96100967	16.9947	0.516055	-3.56918	0.01835
								CUFF.897	chr10:98505322-98505881	2.19782	0	-1.67709	0.01605
								CUFF.957	chr10:126414855-126415565	1.05566	0	-1.0396	0.02495
								CUFF.966	chr10:126778745-126779013	5.38028	0	-2.67362	0.0329

## Sheet: in vitro ASC up-regulated
Table S1: List of differentially expressed lncRNAs during SC activation/proliferation
Group	total	lncRNAs
ASC24h_vs_FISC up-regulated lncRNAs	40	Gm12603 Gm19589 Gm12603 CUFF.1273 CUFF.1291 CUFF.130 CUFF.1351 CUFF.1556 CUFF.1784 CUFF.184 CUFF.1913 CUFF.1921 CUFF.2146 CUFF.2224 CUFF.2239 CUFF.2260 CUFF.2608 CUFF.2760 CUFF.4170 CUFF.4228 CUFF.49 CUFF.4983 CUFF.5009 CUFF.5139 CUFF.5404 CUFF.5406 CUFF.5486 CUFF.6207 CUFF.6843 CUFF.6911 CUFF.6989 CUFF.7023 CUFF.7044 CUFF.7054 CUFF.7654 CUFF.7675 CUFF.7724 CUFF.7882 CUFF.7925 CUFF.931 CUFF.944
ASC48h_vs_FISC up-regulated lncRNAs	48	Gm12603 8430423G03Rik CUFF.1273 CUFF.1351 CUFF.1556 CUFF.1784 CUFF.1913 CUFF.1931 CUFF.1939 CUFF.2146 CUFF.2382 CUFF.2760 CUFF.3104 CUFF.3885 CUFF.4013 CUFF.4228 CUFF.4723 CUFF.4813 CUFF.49 CUFF.4945 CUFF.4983 CUFF.5006 CUFF.5009 CUFF.5020 CUFF.5390 CUFF.5404 CUFF.5406 CUFF.5421 CUFF.5486 CUFF.5755 CUFF.5769 CUFF.6025 CUFF.6147 CUFF.6207 CUFF.6796 CUFF.6828 CUFF.7044 CUFF.7144 CUFF.7404 CUFF.7568…
ASC24h_vs_FISC and ASC48h_vs_FISC overlapping up-regulated lncRNAs	21	Gm12603 CUFF.1273 CUFF.1351 CUFF.1556 CUFF.1784 CUFF.1913 CUFF.2146 CUFF.2760 CUFF.4228 CUFF.49 CUFF.4983 CUFF.5009 CUFF.5404 CUFF.5406 CUFF.5486 CUFF.6207 CUFF.7044 CUFF.7724 CUFF.7882 CUFF.7925 CUFF.944

## Sheet: in vitro ASC down-regulated
Table S1: List of differentially expressed lncRNAs during SC activation/proliferation
Group	total	lncRNAs
ASC24h_vs_FISC down-regulated lncRNAs	660	2310040G24Rik 0610039K10Rik C430049B03Rik 2010310C07Rik 4930518P08Rik Rian Gm12216 Trp53cor1 Mirg AW112010 CUFF.1033 CUFF.1046 CUFF.1052 CUFF.1053 CUFF.1089 CUFF.109 CUFF.1108 CUFF.1119 CUFF.1137 CUFF.1138 CUFF.1145 CUFF.1164 CUFF.1189 CUFF.1199 CUFF.1201 CUFF.1202 CUFF.1208 CUFF.1210 CUFF.1223 CUFF.126 CUFF.1268 CUFF.1269 CUFF.1275 CUFF.1278 CUFF.1282 CUFF.1283 CUFF.1313 CUFF.1314 CUFF.1321 CUFF…
ASC48h_vs_FISC down-regulated lncRNAs	383	F630028O10Rik Gm15179 Rian Gm12216 CUFF.1030 CUFF.1052 CUFF.1076 CUFF.1092 CUFF.1137 CUFF.1142 CUFF.1145 CUFF.1164 CUFF.1167 CUFF.1199 CUFF.1202 CUFF.1275 CUFF.1333 CUFF.1405 CUFF.1430 CUFF.1439 CUFF.1465 CUFF.147 CUFF.1470 CUFF.1506 CUFF.1510 CUFF.1517 CUFF.1518 CUFF.1571 CUFF.1584 CUFF.1616 CUFF.1630 CUFF.1637 CUFF.1650 CUFF.1669 CUFF.1712 CUFF.1714 CUFF.1718 CUFF.1744 CUFF.1758 CUFF.1791 CUFF.…
ASC24h_vs_FISC and ASC48h_vs_FISC overlapping down-regulated lncRNAs	221	Rian Gm12216 CUFF.1052 CUFF.1137 CUFF.1145 CUFF.1164 CUFF.1199 CUFF.1202 CUFF.1275 CUFF.1470 CUFF.1510 CUFF.1517 CUFF.1584 CUFF.1616 CUFF.1637 CUFF.1669 CUFF.1712 CUFF.1718 CUFF.1758 CUFF.1805 CUFF.1806 CUFF.1814 CUFF.1822 CUFF.1824 CUFF.1827 CUFF.1835 CUFF.1924 CUFF.1976 CUFF.2042 CUFF.2052 CUFF.2055 CUFF.2187 CUFF.2245 CUFF.2249 CUFF.2271 CUFF.2300 CUFF.2378 CUFF.2398 CUFF.2489 CUFF.2512 CUFF.2…

## Sheet: In vivo d1 vs d0
Table S1: List of differentially expressed lncRNAs during SC activation/proliferation
Upregulated in d1
			Normalized expression
gene ID	log2FoldChange	pvalue	d0_Y_Rep1	d0_Y_Rep2	d0_Y_Rep3	d0_Y_Rep4	d0_Y_Rep5	d0_Y_Rep6	d1_Y_Rep1	d1_Y_Rep2	d1_Y_Rep3	d1_Y_Rep4
Gm12603	5.69275	6.2167e-11	2.74915	0	1.69436	1.40754	1.75083	0	45.2899	27.1912	162.433	37.1559
Gm14635	8.33793	1.23315e-15	0	0	0.847182	0.351884	0	0	73.7578	56.2795	215.318	68.1192
Srrm4os	4.97459	2.13687e-10	0	0	2.54155	1.05565	0.875415	0	34.9379	22.7647	27.387	29.4151
B130006D01Rik	3.79101	1.2346e-05	2.74915	0	1.69436	1.40754	0	0	19.4099	8.85296	12.2769	17.0298
1700086L19Rik	1.90339	3.42666e-05	16.4949	30.1357	23.7211	21.8168	18.3837	43.3849	85.4037	44.2648	145.434	106.823
Efcab8	4.63154	8.94745e-05	0	0	0.847182	0.351884	0	0	9.05797	6.9559	12.2769	3.09633
Gm13710	6.01926	0.000167682	0	0	0	0	0	0	3.88199	1.89706	29.2757	9.28898
A330033J07Rik	3.37888	0.000443982	17.8695	2.73961	12.7077	10.5565	0	21.0351	138.458	107.5	10.3882	191.972
Gm10125	1.4474	0.000498839	60.4814	68.4903	53.3725	54.894	35.0166	43.3849	168.219	158.089	55.7183	191.972
2310020H05Rik	3.22121	0.000768047	1.37458	0	5.93027	2.81508	0	0	20.7039	10.75	17.9432	20.1261
Gm16998	2.47898	0.00150436	4.12373	5.47923	1.69436	3.16696	3.50166	2.62939	29.7619	27.8236	1.88876	15.4816
Pcsk2os1	3.46061	0.00169382	0	0	1.69436	0.703769	0	3.94408	15.528	6.9559	2.83313	20.1261
4930465K10Rik	3.2798	0.00263458	0	4.10942	0.847182	1.40754	0	0	12.94	6.9559	2.83313	18.578
4930471M09Rik	4.64211	0.00347245	0	0	0.847182	0.351884	0	0	12.94	3.79412	0	15.4816
Gm16701	3.39148	0.00347417	6.87289	1.36981	8.47182	5.98204	0	0	86.6977	24.0295	1.88876	49.5412
Gm16894	4.72685	0.00349032	0	0	0	0	0	0	7.76398	2.52942	1.88876	6.19265
Arhgap33os	5.97171	0.00352658	0	0	0	0	0	0	16.8219	3.16177	0	23.2224
1700025N23Rik	3.62251	0.00365044	0	0	1.69436	0.703769	0	0	11.646	2.52942	3.77751	7.74082
4930413G21Rik	2.3125	0.00395235	1.37458	0	5.08309	2.46319	9.62956	2.62939	27.1739	11.3824	8.4994	26.3188
1700020N01Rik	4.62847	0.00503245	0	0	0	0	0	0	1.294	3.79412	5.66627	6.19265
4932441J04Rik	3.12399	0.00541547	1.37458	0	6.77746	2.81508	0	0	19.4099	5.05883	10.3882	34.0596
1700016G22Rik	1.989	0.00566836	1.37458	5.47923	3.38873	3.16696	1.75083	11.8322	27.1739	18.3383	6.61064	17.0298
Gm15915	2.29849	0.00635338	4.12373	0	5.08309	3.16696	0	1.31469	10.352	15.8089	12.2769	7.74082
Vaultrc5	1.5777	0.00697571	8.24746	2.73961	11.0134	7.38957	7.00332	2.62939	18.1159	18.3383	10.3882	34.0596
Platr14	2.94368	0.00768121	1.37458	0	5.08309	2.46319	0	19.7204	28.4679	13.9118	70.8283	30.9633
1700008J07Rik	1.54486	0.00790901	15.1203	32.8754	69.4689	41.5224	110.302	18.4057	139.752	114.456	155.822	153.268
Gm4792	5.39372	0.0100296	0	0	0	0	0	0	10.352	3.16177	0	15.4816
1700006H21Rik	4.39371	0.0114801	0	0	0	0	0	0	6.46998	4.42648	1.88876	1.54816
Gm19434	3.40781	0.0118274	0	0	0.847182	0.351884	0	0	1.294	3.79412	3.77751	4.64449
Gm5475	1.85027	0.012437	4.12373	0	4.23591	2.81508	3.50166	7.88817	12.94	12.0147	4.72189	24.7706
Nron	5.04769	0.0159103	0	0	0	0	0	0	7.76398	5.69119	0	9.28898
2310002F09Rik	1.45203	0.0160132	10.9966	23.2867	5.93027	10.9084	39.3937	17.091	56.9358	56.2795	20.7763	61.9265
Gm16063	5.14682	0.0163715	0	0	0	0	0	0	3.88199	5.05883	0	15.4816
Gm15612	3.2939	0.0171208	0	0	8.47182	3.51884	0	0	28.4679	22.1324	1.88876	30.9633
Sox2ot	1.98451	0.0182078	252.922	31.5055	11.0134	77.7665	52.5249	145.931	537.008	374.354	60.4402	534.116
5031425E22Rik	1.22874	0.0187365	226.805	412.312	421.049	338.865	512.117	845.348	1440.22	1048.44	325.81	1492.43
Platr5	4.50691	0.0215444	0	0	0	0	0	0	11.646	0.632354	1.88876	1.54816
Gm10863	2.04313	0.0219324	38.4882	6.84903	26.2626	22.5206	0	11.8322	65.9938	123.941	23.6094	77.4082
4930509E16Rik	3.08108	0.0221166	0	0	1.69436	0.703769	0	0	9.05797	3.79412	2.83313	1.54816
4931431B13Rik	4.96803	0.0229385	0	0	0	0	0	0	3.88199	3.79412	0	13.9335
Snhg9	1.48666	0.0238101	4.12373	5.47923	8.47182	5.98204	2.62624	3.94408	7.76398	10.75	8.4994	32.5114
4930433N12Rik	2.5283	0.0254292	6.87289	1.36981	1.69436	1.40754	0	0	20.7039	9.48531	0.944378	10.8371
9530059O14Rik	2.25437	0.0287916	122.337	139.72	33.8873	81.2853	0	77.567	556.418	327.559	47.2189	513.99
4931431C16Rik	3.20497	0.0292593	2.74915	6.84903	0	2.46319	0	0	18.1159	38.5736	0	15.4816
6030407O03Rik	1.92936	0.0295203	15.1203	0	11.0134	8.44523	0	9.20286	32.3499	26.5589	27.387	24.7706
Foxl2os	4.74623	0.0332293	0	0	0	0	0	0	2.58799	5.05883	0	10.8371
Gm20125	3.13387	0.038621	4.12373	0	0	1.05565	0	0	21.9979	3.16177	0.944378	3.09633
C030037D09Rik	1.62701	0.0396627	16.4949	39.7244	38.1232	30.2621	9.62956	0	50.4658	53.1177	105.77	68.1192
D030040B21Rik	2.57349	0.0412513	1.37458	1.36981	0	0.703769	0	0	1.294	2.52942	5.66627	3.09633
Gm12596	4.59213	0.0455098	0	0	0	0	0	0	0	4.42648	10.3882	1.54816
Appbp2os	1.62072	0.045774	15.1203	0	7.62464	7.03769	11.3804	1.31469	12.94	17.0736	15.11	43.3486
Gm15328	3.22102	0.0461536	0	0	2.54155	1.05565	0	0	6.46998	13.9118	0	4.64449
Gm21859	2.4029	0.0471631	0	0	1.69436	0.703769	6.1279	21.0351	47.8778	12.6471	6.61064	35.6078
2700046A07Rik	2.30379	0.0480473	17.8695	0	25.4155	15.4829	0	28.9233	103.52	58.1766	6.61064	120.757
Gm12522	2.16228	0.0483776	0	0	9.319	3.87073	0	6.57347	14.234	16.4412	6.61064	23.2224
A330074K22Rik	3.59925	0.0490764	0	0	1.69436	0.703769	0	0	2.58799	0	19.8319	1.54816
4930483J18Rik	2.57315	0.0491838	0	0	3.38873	1.40754	0	0	11.646	3.79412	1.88876	4.64449
Epb41l4aos	1.04545	0.0494271	41.2373	115.064	162.659	108.38	74.4102	301.065	296.325	224.486	269.148	314.277
2310069G16Rik	4.16617	0.0130224	0	0	0	0	0	0	3.88199	2.52942	2.83313	3.09633
G730013B05Rik	4.11152	0.0252607	0	0	0	0	0	0	1.294	1.26471	4.72189	4.64449
Downregulated in d1
			Normalized expression
gene ID	log2FoldChange	pvalue	d0_Y_Rep1	d0_Y_Rep2	d0_Y_Rep3	d0_Y_Rep4	d0_Y_Rep5	d0_Y_Rep6	d1_Y_Rep1	d1_Y_Rep2	d1_Y_Rep3	d1_Y_Rep4
Kantr	7.39939e-05	0.012268	164.949	278.071	60.1499	139.346	203.096	663.921	40.1139	53.1177	40.6082	47.9931
A530013C23Rik	0.0028499	0.123262	12.3712	75.3393	75.3992	53.8383	0	60.4759	6.46998	6.32354	4.72189	0
C86187	0.00318218	0.127511	8.24746	26.0263	1.69436	9.50088	8.75415	1.31469	1.294	0.632354	0.944378	0
AW112010	0.00343827	0.132884	6853.64	1456.1	904.79	2506.82	37930	318.156	421.843	528.648	1998.3	492.316
A930004D18Rik	0.00422872	0.14931	56.3577	21.9169	58.4556	44.3374	112.053	17.091	5.17598	28.4559	9.44378	4.64449
2900097C17Rik	0.00467495	0.158229	257.046	257.524	246.53	229.077	15103.5	14131.6	437.371	603.266	219.096	554.242
Gm10684	0.00483539	0.1596	24.7424	75.3393	22.0267	33.429	8.75415	0	0	5.69119	2.83313	0
Gm10400	0.00509068	0.164702	4.12373	36.9848	2.54155	11.6122	0	1.31469	0	0	0.944378	0
2410018L13Rik	0.00571466	0.174103	23.3678	75.3393	17.7908	33.7809	72.6594	0	2.58799	9.48531	4.72189	0
Gm19461	0.00577333	0.175191	13.7458	2.73961	2.54155	5.63015	2.62624	0	0	0	0	0
Gm15511	0.00680397	0.192469	0	20.5471	0.847182	5.63015	9.62956	18.4057	0	0	0.944378	1.54816
Zfp85os	0.00723528	0.200902	21.9932	86.2978	16.0965	34.8366	0	57.8465	3.88199	3.16177	7.55502	7.74082
Dlx4os	0.00750968	0.205038	0	73.9695	14.4021	24.9838	0	0	0	0	0	0
BC006965	0.00985775	0.236421	0	0	3.38873	1.40754	175.958	38.1261	0	0.632354	3.77751	0
Tmem51os1	0.00996985	0.237615	96.2204	30.1357	74.552	63.6911	36.7674	57.8465	16.8219	35.4118	16.0544	34.0596
9330162012Rik	0.0101418	0.238739	39.8627	20.5471	64.3858	42.9299	339.661	5.25878	24.5859	16.4412	14.1657	6.19265
Gm16793	0.0105254	0.243007	74.2272	53.4224	26.2626	43.6337	32.3903	0	0	6.32354	10.3882	0
Gm16740	0.0107566	0.246357	101.719	139.72	116.911	109.788	40.2691	67.0494	38.8199	46.7942	58.5514	38.7041
2310065F04Rik	0.0119097	0.254987	59.1068	42.464	30.4985	39.0592	21.8854	0	7.76398	9.48531	2.83313	7.74082
8030423F21Rik	0.0137518	0.268895	10.9966	38.3546	8.47182	16.1867	0	0	0	0	1.88876	0
4933431E20Rik	0.0138808	0.269479	307.905	752.024	286.347	391.999	153.198	575.836	93.1677	283.927	138.824	156.364
2610507I01Rik	0.0160386	0.284789	185.568	295.878	211.795	211.483	56.0265	160.393	51.7598	112.559	105.77	55.7339
6030443J06Rik	0.0162233	0.285465	41.2373	36.9848	32.1929	33.429	12.2558	10.5176	2.58799	13.2794	15.11	6.19265
Gm5084	0.0172384	0.294049	0	104.105	11.8605	31.6696	0	0	1.294	1.89706	0	0
2810442N19Rik	0.0173353	0.294675	30.2407	86.2978	53.3725	52.0789	0	0	0	4.42648	5.66627	0
Gm53	0.017559	0.295254	26.117	0	20.3324	15.4829	0	0	0	0	0	0
4732491K20Rik	0.0191831	0.308656	185.568	226.018	121.147	156.237	44.6461	67.0494	55.6418	73.9854	64.2177	32.5114
4933438K21Rik	0.0199843	0.314904	6.87289	0	1.69436	2.46319	21.8854	0	0	0	0	0
4930404I05Rik	0.0235224	0.338273	24.7424	108.215	5.93027	29.2064	0	88.0845	0	0	12.2769	0
5430402O13Rik	0.0237627	0.340057	23.3678	47.9432	25.4155	28.8545	2.62624	19.7204	2.58799	13.2794	8.4994	4.64449
9330111N05Rik	0.0238248	0.340057	9.62204	0	10.1662	5.98204	26.2624	0	0	0	1.88876	0
4631405J19Rik	0.0240562	0.342032	236.427	146.569	71.1633	127.734	9.62956	1.31469	12.94	27.1912	18.8876	26.3188
A730082K24Rik	0.0246612	0.347443	2.74915	0	4.23591	2.46319	28.0133	0	0	0	0.944378	0
4930579G18Rik	0.0279562	0.364052	4.12373	4.10942	0	2.11131	16.6329	0	0	0	0	0
A230103J11Rik	0.0282549	0.366273	38.4882	0	1.69436	10.2046	0.875415	1.31469	0	0	1.88876	0
4933400C23Rik	0.0288363	0.370337	13.7458	54.7923	66.9274	45.3931	0	0	0	6.9559	2.83313	0
2610028E06Rik	0.0292469	0.372314	0	99.9959	0	25.6876	0	0	0	0	0	0
4930545L23Rik	0.0301275	0.376508	19.2441	1.36981	5.08309	7.38957	0	0	0	0.632354	0	0
1810020O05Rik	0.0306048	0.378098	9.62204	28.7659	0	9.85276	0	0	0	0	0	0
5730435O14Rik	0.0308328	0.379106	1.37458	0	3.38873	1.75942	7.87873	1.31469	0	0	0	0
4930555B11Rik	0.031497	0.381297	24.7424	0	9.319	10.2046	0	0	0	0	0	0
Platr22	0.0320037	0.384957	23.3678	0	12.7077	11.2603	0	0	0	0.632354	0	0
2900055J20Rik	0.0329859	0.389035	5.49831	16.4377	1.69436	6.33392	0	0	0	0	0.944378	0
Gm1141	0.0332527	0.389633	0	16.4377	0	4.92638	0	24.9792	0	0	0	0
Gm16070	0.0336404	0.391354	38.4882	39.7244	8.47182	23.9281	0	11.8322	0	4.42648	7.55502	0
D330041H03Rik	0.0342517	0.394025	173.197	127.392	304.138	203.741	456.091	88.0845	85.4037	129.633	137.879	66.571
D130020L05Rik	0.0355675	0.400508	52.2339	16.4377	96.5787	52.7827	42.0199	46.0143	20.7039	30.353	29.2757	6.19265
4930562F07Rik	0.0365927	0.405837	578.697	39.7244	260.932	235.059	288.887	106.49	111.284	42.3677	130.324	95.9861
B430212C06Rik	0.0380129	0.411222	35.739	0	11.0134	13.7235	17.5083	49.9584	6.46998	6.32354	4.72189	6.19265
Gm6225	0.0395717	0.418002	57.7322	169.856	60.9971	83.7485	307.27	905.824	111.284	92.9561	23.6094	88.2453
A330102I10Rik	0.0432518	0.434222	24.7424	23.2867	28.8042	24.28	0	2.62939	0	3.16177	4.72189	6.19265
Gm12925	0.0446798	0.440432	12.3712	0	2.54155	4.22261	7.00332	18.4057	0	1.89706	2.83313	0
2310008N11Rik	0.0454289	0.443196	0	17.8075	1.69436	5.27827	1.75083	0	0	0	0.944378	0
1700001G17Rik	0.0473614	0.447965	1.37458	23.2867	4.23591	8.09334	12.2558	19.7204	6.46998	3.16177	1.88876	3.09633

## Sheet: In vivo d3 vs d0
Table S1: List of differentially expressed lncRNAs during SC activation/proliferation
Upregulated in d3
			Normalized expression
gene ID	log2FoldChange	pvalue	d0_Y_Rep1	d0_Y_Rep2	d0_Y_Rep3	d0_Y_Rep4	d0_Y_Rep5	d0_Y_Rep6	d3_Y_Rep1	d3_Y_Rep2	d3_Y_Rep3	D3_Y_Rep4	D3_Y_Rep5
Gm12603	6.90015	2.69973e-12	2.72752	0	1.67092	1.392	1.73319	0	210.506	203.64	149.629	204.96	2.72752
Gm14635	8.91314	1.5251e-09	0	0	0.835461	0.348	0	0	242.184	240.948	244.088	31.4273	0
A330074K22Rik	6.85227	2.19838e-07	0	0	1.67092	0.695999	0	0	68.4655	67.6209	67.7093	84.717	0
Nespas	4.43712	1.06044e-06	2.72752	0	1.67092	1.392	0.866597	0	16.35	26.4266	23.4057	56.0225	2.72752
1700006H21Rik	7.46778	1.21593e-06	0	0	0	0	0	0	44.9624	47.4123	39.2881	17.7632	0
H19	4.93864	2.84033e-06	77.7344	20.391	219.726	116.58	64.1282	0	2828.55	2715.72	5223.64	1914.33	77.7344
Gm12596	6.85084	4.60605e-06	0	0	0	0	0	0	21.4593	27.9811	23.4057	24.5952	0
AI506816	1.65552	8.60116e-05	4520.87	4496.89	6217.5	4902.27	7795.9	3256.97	19390	18723.2	20965.6	18286.6	4520.87
C130080G10Rik	5.9714	0.000102963	0	0	0	0	0	0	12.2625	10.1043	20.8979	9.56482	0
Efcab8	4.92913	0.000111289	0	0	0.835461	0.348	0	0	9.19686	7.77251	15.8824	15.0304	0
Gm5091	6.29988	0.000319578	0	0	0	0	0	0	14.3062	15.545	35.1085	1.3664	0
1700086L19Rik	1.80158	0.000387848	16.3651	29.9068	23.3929	21.576	18.1985	42.7526	89.9249	115.033	122.88	94.2818	16.3651
C030037D09Rik	3.00765	0.000387664	16.3651	39.4226	37.5957	29.928	9.53256	0	262.621	233.953	237.4	142.106	16.3651
D030040B21Rik	3.80558	0.000660709	1.36376	1.3594	0	0.695999	0	0	8.17499	16.3223	7.52325	2.73281	1.36376
2810429I04Rik	3.38208	0.00131581	2.72752	0	12.5319	5.91599	19.0651	0	84.8155	83.9432	49.3191	135.274	2.72752
2010204K13Rik	1.88419	0.00134069	95.4633	239.254	271.525	200.1	74.5273	85.5052	807.28	798.237	815.019	457.745	95.4633
2500002B13Rik	2.41554	0.00144817	16.3651	6.797	12.5319	11.136	49.396	1.29553	122.625	128.246	102.818	65.5873	16.3651
Snhg9	2.14471	0.00266201	4.09128	5.4376	8.35461	5.91599	2.59979	3.8866	36.7874	50.5213	10.8669	9.56482	4.09128
Platr14	3.38455	0.00297122	1.36376	0	5.01277	2.436	0	19.433	76.6405	79.2797	54.3346	30.0609	1.36376
Srrm4os	3.37355	0.00519455	0	0	2.50638	1.044	0.866597	0	15.3281	15.545	2.50775	9.56482	0
Ppp1r3fos	2.42064	0.00551179	17.7289	0	15.0383	11.136	0	5.18213	65.3999	60.6256	39.2881	36.8929	17.7289
8430423G03Rik	2.94222	0.00734151	1.36376	0	0	0.348	2.59979	0	11.2406	6.21801	4.17958	4.09921	1.36376
C130083M11Rik	3.2423	0.00904973	0	0	5.84823	2.436	1.73319	0	37.8093	30.3128	9.19509	6.83201	0
3300002P13Rik	2.86022	0.0115934	2.72752	20.391	5.84823	8.35199	0	0	82.7717	75.3934	56.8423	6.83201	2.72752
2610001J05Rik	1.03006	0.0121143	1475.59	691.935	736.877	864.779	1424.68	1279.99	3440.65	3264.46	1057.43	1776.32	1475.59
1700086O06Rik	1.12822	0.014304	53.1867	84.2828	50.9631	56.028	39.8634	14.2509	161.456	135.242	109.505	83.3506	53.1867
A930003A15Rik	2.76183	0.0210466	28.639	142.737	35.0894	58.464	0	0	441.449	428.266	388.701	209.06	28.639
Gm20324	1.28596	0.0245606	6.81881	0	11.6965	6.61199	5.19958	6.47767	14.3062	15.545	19.2261	20.496	6.81881
6330418K02Rik	1.241	0.0267897	49.0954	58.4542	66.0014	48.024	15.5987	10.3643	148.172	141.46	97.8023	50.5569	49.0954
Lockd	1.48853	0.0302032	49.0954	381.991	285.728	241.86	266.912	137.327	957.495	1004.99	675.421	500.103	49.0954
C130036L24Rik	1.60264	0.0342085	9.54633	65.2512	51.7986	40.716	33.7973	3.8866	132.844	121.251	97.8023	158.503	9.54633
4932441J04Rik	2.27314	0.0348276	1.36376	0	6.68369	2.784	0	0	7.15311	7.77251	10.031	20.496	1.36376
C430049B03Rik	1.66775	0.0383452	64.0968	17.6722	4.1773	22.62	10.3992	0	61.3124	69.1754	58.5142	60.1217	64.0968
9330175M20Rik	1.94659	0.0402538	5.45505	8.1564	4.1773	5.22	0	0	33.7218	24.0948	5.85142	4.09921	5.45505
Eldr	1.87386	0.0427024	10.9101	32.6256	38.4312	27.144	95.3256	0	142.04	167.886	100.31	204.96	10.9101
4930447N08Rik	1.65554	0.0456205	8.18257	0	3.34184	2.784	0.866597	0	11.2406	10.8815	5.0155	4.09921	8.18257
AU016765	3.77518	0.0497992	0	0	0	0	0	0	2.04375	0.777251	3.34367	5.46561	0
4930440I19Rik	4.13969	0.0210093	0	0	0	0	0	0	4.08749	1.5545	2.50775	6.83201	0
4930525G20Rik	4.6342	0.0402656	0	0	0	0	0	0	8.17499	9.32702	3.34367	0	0
Gm29571	4.21	0.0171328	0	0	0	0	0	0	4.08749	3.10901	1.67183	6.83201	0
Downregulated in d3
			Normalized expression
gene ID	log2FoldChange	pvalue	d0_Y_Rep1	d0_Y_Rep2	d0_Y_Rep3	d0_Y_Rep4	d0_Y_Rep5	d0_Y_Rep6	d3_Y_Rep1	d3_Y_Rep2	d3_Y_Rep3	D3_Y_Rep4	D3_Y_Rep5
Mir17hg	-3.84883	2.77335e-06	106.373	2319.14	153.725	685.559	1022.58	4485.14	84.8155	86.2749	74.3966	155.77	106.373
4933408J17Rik	-3.02685	4.63666e-06	5.45505	36.7038	27.5702	22.968	19.0651	18.1375	1.02187	2.33175	3.34367	1.3664	5.45505
Gm20743	-3.16116	6.03369e-06	6.81881	137.299	66.8369	64.7279	32.0641	89.3918	14.3062	6.99526	5.85142	2.73281	6.81881
BC064078	-2.805	8.78385e-06	102.282	383.351	340.868	265.872	1480.15	234.492	66.4218	53.6304	56.8423	56.0225	102.282
Gm6277	-2.79564	1.02208e-05	32.7303	54.376	101.091	64.7279	116.991	156.76	8.17499	4.66351	4.17958	15.0304	32.7303
Gm15179	-3.31123	1.46843e-05	13.6376	110.111	25.0638	42.108	38.1303	125.667	1.02187	3.10901	3.34367	9.56482	13.6376
2410004I01Rik	-2.3982	2.02786e-05	12.2739	39.4226	19.2156	21.228	33.7973	49.2303	3.06562	3.88626	5.0155	4.09921	12.2739
E130102H24Rik	-2.07817	2.42506e-05	65.4605	159.05	82.7106	91.5239	117.857	203.399	16.35	22.5403	18.3902	20.496	65.4605
Mirg	-3.31581	4.16652e-05	10.9101	120.987	76.0269	65.4239	75.3939	365.34	4.08749	3.10901	20.062	21.8624	10.9101
2610307P16Rik	-2.29695	4.50337e-05	160.924	1377.07	289.069	515.04	435.898	1064.93	103.209	95.6019	94.4586	198.128	160.924
1600020E01Rik	-1.63704	5.02743e-05	736.431	1472.23	901.462	942.731	1489.68	2404.51	325.978	325.668	385.358	356.631	736.431
Lncpint	-3.18277	0.000102976	231.839	675.622	284.892	349.74	402.967	2490.01	24.525	24.872	28.4212	98.381	231.839
Meg3	-3.08927	0.000137935	455.496	5562.66	1266.56	2078.95	2885.77	12301.1	162.478	151.564	427.154	1207.9	455.496
Gm11696	-2.51201	0.000157315	5.45505	62.5324	40.1021	34.8	19.0651	77.732	6.13124	11.6588	3.34367	8.19842	5.45505
A230020J21Rik	-2.29439	0.000298909	13.6376	25.8286	48.4567	17.4	17.3319	55.7079	2.04375	4.66351	7.52325	2.73281	13.6376
9430060I03Rik	-2.22327	0.000299631	24.5477	58.4542	65.166	48.024	46.7962	47.9347	13.2844	5.44076	9.19509	0	24.5477
Gm6225	-3.34137	0.00031199	57.278	168.566	60.1532	82.8239	304.175	892.622	7.15311	3.88626	6.68734	54.6561	57.278
Gdap10	-2.65327	0.000670332	301.391	2533.92	182.966	802.835	1240.97	4393.15	155.325	165.555	106.161	524.699	301.391
Gm14634	-1.77834	0.000672111	13.6376	65.2512	18.3801	27.84	65.8613	42.7526	9.19686	9.32702	10.031	15.0304	13.6376
Gm7008	-2.1532	0.000713322	73.6431	176.722	248.132	165.996	247.847	1120.64	69.4874	90.9384	79.4121	66.9537	73.6431
1810026B05Rik	-1.75496	0.000975745	1171.47	2130.18	1541.43	1487.7	1494.88	2869.61	163.5	194.313	552.541	560.225	1171.47
A530013C23Rik	-2.98419	0.00134369	12.2739	74.767	74.356	53.244	0	59.5945	3.06562	3.88626	5.85142	4.09921	12.2739
Rian	-2.00613	0.00151075	279.571	984.206	272.36	437.436	340.572	820.073	33.7218	52.0759	74.3966	211.792	279.571
Gas5	-1.19354	0.00158583	4800.44	16300.6	8772.34	9059.48	10118.4	20200	5521.18	5590.77	4230.58	5088.48	4800.44
2900060B14Rik	-2.35029	0.00173969	64.0968	62.5324	100.255	75.1679	108.325	143.804	10.2187	10.8815	5.0155	1.3664	64.0968
F930015N05Rik	-3.41555	0.00184613	2.72752	123.705	20.8865	41.412	19.9317	19.433	0	0	10.8669	4.09921	2.72752
4931440P22Rik	-1.04546	0.00190838	90.0082	167.206	119.471	115.188	66.7279	145.1	45.9843	52.8531	46.8113	49.1905	90.0082
Gm20219	-3.33127	0.00193246	0	96.5174	51.7986	46.284	163.787	124.371	4.08749	3.10901	15.0465	17.7632	0
Arhgap20os	-3.2251	0.00210725	2.72752	8.1564	2.50638	3.828	24.2647	42.7526	2.04375	1.5545	0	1.3664	2.72752
Gm16973	-1.31718	0.00218399	263.206	804.765	229.752	369.924	552.022	880.963	190.068	221.517	142.106	219.991	263.206
5031434O11Rik	-2.37535	0.0021813	42.2766	27.188	70.1787	46.98	94.459	148.986	3.06562	1.5545	8.35917	15.0304	42.2766
6030408B16Rik	-2.60728	0.00222678	150.014	615.808	556.417	428.04	25.1313	181.375	49.0499	36.5308	28.4212	4.09921	150.014
Malat1	-1.88308	0.00234096	48260.8	117585	26345.4	52601.5	53826.1	138709	11453.2	12076.2	5637.42	21374.6	48260.8
3110056K07Rik	-1.1156	0.00265172	246.841	532.885	267.348	311.112	344.905	694.406	163.5	153.119	127.059	232.288	246.841
Gm16897	-2.30654	0.00276485	72.2793	153.612	116.965	105.444	19.0651	159.351	13.2844	9.32702	7.52325	4.09921	72.2793
Airn	-1.323	0.00283346	583.69	920.314	452.82	576.636	493.96	739.749	171.675	153.896	150.465	196.762	583.69
BC037032	-2.02182	0.00289382	30.0027	206.629	65.166	87.6959	25.1313	15.5464	14.3062	17.0995	10.8669	16.3968	30.0027
Gm15511	-3.90081	0.00315116	0	20.391	0.835461	5.568	9.53256	18.1375	0	0.777251	0.835917	1.3664	0
Ino80dos	-1.46217	0.00359361	124.102	467.634	150.383	216.804	147.321	454.732	75.6186	72.2844	49.3191	151.671	124.102
C230004F18Rik	-2.33584	0.00398633	16.3651	40.782	11.6965	19.488	28.5977	58.299	2.04375	0	3.34367	8.19842	16.3651
Etohd2	-1.64566	0.00429302	270.025	675.622	171.269	310.068	168.12	336.839	57.2249	70.7299	49.3191	68.3201	270.025
Rab10os	-1.48125	0.00496384	499.137	1914.04	676.723	899.231	1045.12	3080.78	377.071	366.863	335.203	844.437	499.137
2810454H06Rik	-1.83317	0.00549813	70.9156	327.615	91.0652	141.636	20.7983	94.5739	23.5031	18.654	20.062	42.3585	70.9156
1700063D05Rik	-5.12772	0.00550896	2.72752	31.2662	34.2539	22.968	0	0	0	0	0	0	2.72752
Fam120aos	-1.06601	0.00563948	328.666	364.319	335.855	318.42	234.848	309.632	108.319	100.265	111.177	106.579	328.666
AW822252	-3.65433	0.00606018	1.36376	29.9068	5.84823	10.44	0	38.866	1.02187	3.10901	0	0	1.36376
Dlx4os	-6.60703	0.00609048	0	73.4076	14.2028	24.708	0	0	0	0	0	0	0
5830454E08Rik	-1.8407	0.00647403	32.7303	89.7204	52.634	53.244	39.8634	9.06873	6.13124	10.8815	12.5388	2.73281	32.7303
Mir22hg	-1.58135	0.00654161	6033.28	8081.63	4574.15	5515.8	3287.87	12437.1	1563.47	1476	1282.3	765.185	6033.28
4732416N19Rik	-1.14432	0.00686741	31.3665	87.0016	32.583	46.98	47.6628	33.6839	22.4812	11.6588	25.0775	15.0304	31.3665
A930007I19Rik	-1.1843	0.00739178	30.0027	61.173	55.1404	46.284	73.6607	154.168	32.6999	24.872	33.4367	32.7937	30.0027
9430041J12Rik	-4.72911	0.00764298	0	32.6256	10.0255	12.876	0	34.9794	0	0	2.50775	0	0
Gm5129	-3.59502	0.00866651	2.72752	9.5158	1.67092	4.176	0.866597	12.9553	0	0	0	0	2.72752
Mir99ahg	-1.42774	0.00910485	754.16	1657.11	380.97	775.691	464.496	1497.64	258.534	262.711	144.614	293.777	754.16
Gm13375	-1.31665	0.00916605	13.6376	14.9534	31.7475	20.532	15.5987	20.7285	2.04375	5.44076	10.8669	8.19842	13.6376
E130218I03Rik	-2.52685	0.00936844	5.45505	16.3128	17.5447	11.136	7.79937	111.416	0	10.8815	5.0155	2.73281	5.45505
A230072C01Rik	-1.40875	0.00945116	117.283	275.958	136.18	157.644	88.3929	273.358	71.5311	94.0474	24.2416	21.8624	117.283
4831440E17Rik	-2.3115	0.00977122	2.72752	25.8286	0.835461	7.65599	16.4653	27.2062	4.08749	3.10901	0.835917	2.73281	2.72752
4930570G19Rik	-2.94789	0.00985443	4.09128	14.9534	33.4184	19.14	0	50.5258	1.02187	6.99526	0.835917	0	4.09128
A430035B10Rik	-1.4044	0.0100947	60.0055	54.376	114.458	76.9079	29.4643	58.299	9.19686	13.2133	22.5698	20.496	60.0055
9330162012Rik	-3.02094	0.0103297	39.5491	20.391	63.495	42.456	336.24	5.18213	3.06562	0.777251	9.19509	0	39.5491
A930006K02Rik	-1.11541	0.0106129	43.6404	57.0948	71.0142	55.68	22.5315	46.6392	12.2625	19.4313	23.4057	16.3968	43.6404
Gt(ROSA)26Sor	-1.19122	0.0108117	1231.48	2612.77	1281.6	1519.02	1539.08	4128.86	1149.61	1177.54	457.247	476.874	1231.48
4732471J01Rik	-2.19071	0.0112148	31.3665	108.752	27.5702	47.676	12.9989	80.3231	1.02187	0.777251	14.2106	9.56482	31.3665
0610039K10Rik	-1.37779	0.0112918	12.2739	16.3128	9.19007	11.484	19.0651	29.7973	5.10937	5.44076	2.50775	6.83201	12.2739
B230216N24Rik	-1.97631	0.0114998	21.8202	38.0632	10.861	19.836	74.5273	231.9	17.3718	10.8815	8.35917	25.9616	21.8202
Gm12359	-1.57256	0.0115361	64.0968	59.8136	21.722	41.064	134.322	139.918	16.35	12.436	16.7183	20.496	64.0968
Gm6938	-4.61645	0.0116267	0	4.0782	3.34184	2.436	32.0641	0	0	0	0	1.3664	0
Kcnq1ot1	-1.81458	0.0120339	879.626	2891.44	500.441	1176.59	2987.16	3802.39	165.543	167.886	286.719	1400.56	879.626
1700047M11Rik	-2.1143	0.0128633	36.8216	154.972	76.8624	80.3879	1.73319	211.172	8.17499	12.436	11.7028	39.6257	36.8216
5930412G12Rik	-2.76707	0.0132685	13.6376	33.985	23.3929	21.924	112.658	0	2.04375	0	5.85142	4.09921	13.6376
1700012D14Rik	-2.00342	0.0133012	31.3665	286.833	30.9121	94.3079	5.19958	66.0722	25.5468	26.4266	12.5388	10.9312	31.3665
Gm20754	-2.22651	0.0133248	5.45505	28.5474	38.4312	24.708	0	18.1375	6.13124	4.66351	1.67183	2.73281	5.45505
Mkln1os	-2.30979	0.0136909	21.8202	178.081	17.5447	58.464	31.1975	2.59107	2.04375	2.33175	10.031	16.3968	21.8202
Snhg1	-1.15336	0.0137579	636.877	2891.44	1360.97	1473.08	1555.54	4172.91	1052.53	1070.28	868.518	900.459	636.877
Gm16845	-2.56861	0.0138838	1.36376	35.3444	70.1787	41.064	32.9307	124.371	10.2187	3.10901	27.5853	0	1.36376
Gm16701	-3.30604	0.0144095	4.09128	35.3444	5.84823	12.18	0	11.6598	2.04375	0	0	0	4.09128
4933431E20Rik	-1.07681	0.0149137	305.483	746.311	282.386	387.672	151.654	567.444	156.347	164	142.106	196.762	305.483
Tsix	-2.61835	0.0157892	6.81881	634.84	205.523	243.6	1253.97	1318.85	59.2687	57.5166	13.3747	360.73	6.81881
D930016D06Rik	-1.32425	0.0162922	98.1908	163.128	116.965	115.536	520.825	492.303	95.0342	104.152	67.7093	136.64	98.1908
Gm5532	-1.22932	0.0167235	54.5505	207.988	129.496	121.104	92.7258	400.32	91.9686	90.9384	64.3656	54.6561	54.5505
BC006965	-3.77983	0.017604	0	0	3.34184	1.392	174.186	37.5705	1.02187	1.5545	2.50775	8.19842	0
Gm16023	-1.56236	0.0176709	9.54633	120.987	89.3943	73.0799	72.7941	88.0963	11.2406	18.654	25.0775	64.2209	9.54633
Peg13	-1.28346	0.0177269	1322.85	1901.8	924.02	1209.99	779.07	1983.46	270.796	281.365	218.174	688.667	1322.85
4930481A15Rik	-1.09911	0.0177693	301.391	341.209	351.729	310.068	122.19	251.333	87.8811	87.8294	91.1149	86.0834	301.391
2310002F09Rik	-1.42282	0.0188988	10.9101	23.1098	5.84823	10.788	38.9968	16.8419	4.08749	7.77251	5.0155	5.46561	10.9101
3010001F23Rik	-1.61049	0.0190613	69.5518	140.018	50.9631	74.8199	18.1985	64.7767	7.15311	10.1043	13.3747	15.0304	69.5518
Gm13830	-1.81732	0.0194128	2.72752	32.6256	14.2028	14.964	27.7311	77.732	16.35	10.8815	4.17958	5.46561	2.72752
1810032O08Rik	-1.08592	0.0198391	309.574	914.876	965.793	706.439	940.257	2276.25	550.79	526.199	508.237	504.203	309.574
D330041H03Rik	-1.17798	0.0204477	171.834	126.424	299.93	201.492	451.497	86.8007	54.1593	63.7346	123.716	80.6178	171.834
Gm9920	-1.45295	0.0215627	30.0027	115.549	118.635	86.6519	79.7269	329.065	26.5687	27.2038	40.124	107.946	30.0027
1700001L05Rik	-2.78772	0.0219238	0	44.8602	15.0383	17.748	279.044	145.1	8.17499	8.54977	12.5388	31.4273	0
1500026H17Rik	-1.76815	0.0222872	10.9101	9.5158	35.0894	19.836	3.46639	7.7732	3.06562	1.5545	5.0155	1.3664	10.9101
2700038G22Rik	-1.56781	0.0233133	152.741	894.485	222.233	363.312	525.158	2220.54	189.047	184.209	204.8	500.103	152.741
0610043K17Rik	-2.54686	0.0246399	19.0927	66.6106	25.8993	32.712	0	111.416	4.08749	11.6588	1.67183	0	19.0927
B430010I23Rik	-2.83032	0.0247469	15.0014	39.4226	0.835461	15.66	29.4643	37.5705	0	0	1.67183	0	15.0014
Dleu2	-1.08363	0.026245	988.727	1587.78	544.721	886.007	532.09	1007.92	287.146	311.678	208.143	386.692	988.727
5830444B04Rik	-1.74062	0.0288797	35.4578	148.175	101.926	89.0879	2.59979	103.643	6.13124	11.6588	20.8979	46.4577	35.4578
Gm16740	-1.10495	0.0292235	100.918	138.659	115.294	108.576	39.8634	66.0722	34.7437	18.654	37.6163	30.0609	100.918
2900005J15Rik	-1.96716	0.0310679	5.45505	73.4076	24.2284	30.972	34.6639	15.5464	0	1.5545	8.35917	24.5952	5.45505
4933400C23Rik	-3.00857	0.0311441	13.6376	54.376	66.0014	44.892	0	0	2.04375	2.33175	0.835917	0	13.6376
Xist	-1.92959	0.0352267	85.917	12744.4	2269.95	4257.78	4713.42	6160.26	1106.69	1181.42	1495.46	2743.74	85.917
Emx2os	-2.1788	0.0361341	6.81881	163.128	18.3801	50.808	0	12.9553	13.2844	10.8815	8.35917	6.83201	6.81881
4933413J09Rik	-1.91781	0.0362451	5.45505	0	28.4057	13.224	64.1282	29.7973	6.13124	3.10901	3.34367	13.664	5.45505
Kcnmb4os2	-2.33663	0.0384277	6.81881	4.0782	7.51915	5.91599	1.73319	16.8419	0	0	0.835917	0	6.81881
Gm10400	-2.84058	0.0384494	4.09128	36.7038	2.50638	11.484	0	1.29553	1.02187	1.5545	0	0	4.09128
A730082K24Rik	-3.83472	0.0403713	2.72752	0	4.1773	2.436	27.7311	0	0	0	0	0	2.72752
Gm15663	-1.66084	0.0414976	30.0027	50.2978	15.8738	27.144	2.59979	72.5499	5.10937	10.1043	3.34367	4.09921	30.0027
4632427E13Rik	-1.17884	0.0421218	1449.68	3474.63	452.82	1451.16	1405.62	2124.67	425.099	441.479	318.484	1179.21	1449.68
2010001A14Rik	-1.19026	0.0426641	160.924	194.394	177.953	165.3	32.0641	134.735	35.7656	47.4123	46.8113	25.9616	160.924
Zfp85os	-2.18857	0.0432778	21.8202	85.6422	15.8738	34.452	0	57.0035	6.13124	3.10901	8.35917	0	21.8202
Gm15787	-1.3076	0.0434541	81.8257	80.2046	60.1532	66.1199	37.2637	101.052	9.19686	7.77251	10.8669	35.5265	81.8257
Ftx	-1.13108	0.0444432	130.921	615.808	84.3816	226.2	72.7941	243.56	96.0561	97.9337	82.7558	114.778	130.921
5730420D15Rik	-2.25732	0.0444903	1.36376	35.3444	10.0255	13.572	0	5.18213	4.08749	3.10901	2.50775	0	1.36376
B230319C09Rik	-2.04894	0.0460656	21.8202	104.674	13.3674	38.28	5.19958	5.18213	1.02187	8.54977	6.68734	0	21.8202
1810062O18Rik	-1.28003	0.0463648	47.7316	164.487	50.9631	76.5599	6.06618	73.8454	20.4375	24.0948	25.9134	25.9616	47.7316
Zfhx2os	-2.22213	0.0498803	2.72752	16.3128	0	3.132	26.8645	16.8419	2.04375	5.44076	0	1.3664	2.72752
A530053G22Rik	-4.18199	0.030881	0	10.8752	3.34184	4.176	0	2.59107	0	0	0	0	0
Prkag2os1	-3.50841	0.0168129	1.36376	0	5.01277	2.436	1.73319	9.06873	0	0	0	0	1.36376
2410021H03Rik	-3.96832	0.0302565	0	17.6722	2.50638	5.568	0	1.29553	0	0	0.835917	0	0
Gm29811	-2.75913	0.0337094	0	4.0782	2.50638	2.088	6.06618	2.59107	1.02187	0	0.835917	0	0

## Sheet: in vivo ASC up-regulated
Table S1: List of differentially expressed lncRNAs during SC activation/proliferation
Group	total	lncRNAs
d1_vs_d0 up-regulated lncRNAs	47	Gm16701 Gm16998 2700046A07Rik Gm19434 4930433N12Rik Platr5 Appbp2os Gm10125 B130006D01Rik Gm12522 Gm15328 4930509E16Rik A330033J07Rik Pcsk2os1 Gm15612 G730013B05Rik 4930465K10Rik 2310069G16Rik Nron Gm16894 4931431C16Rik 4930413G21Rik Gm5475 2310020H05Rik Arhgap33os Sox2ot 4930471M09Rik 2310002F09Rik Vaultrc5 Gm16063 Gm13710 9530059O14Rik Gm4792 4931431B13Rik 5031425E22Rik 1700008J07Rik 1700020N01…
d3_vs_d0 up-regulated lncRNAs	27	Lockd AU016765 Gm5091 2610001J05Rik Ppp1r3fos Gm20324 6330418K02Rik 8430423G03Rik Gm29571 A930003A15Rik 1700086O06Rik 9330175M20Rik 4930447N08Rik 2810429I04Rik H19 C130083M11Rik 2010204K13Rik C430049B03Rik Nespas Eldr C130036L24Rik 2500002B13Rik C130080G10Rik AI506816 3300002P13Rik 4930440I19Rik 4930525G20Rik
d1_vs_d0 and d3_vs_d0 overlapping up-regulated lncRNAs	13	Gm12603 C030037D09Rik 4932441J04Rik Gm12596 1700006H21Rik Platr14 1700086L19Rik A330074K22Rik Efcab8 D030040B21Rik Srrm4os Snhg9 Gm14635

## Sheet: in vivo ASC down-regulated
Table S1: List of differentially expressed lncRNAs during SC activation/proliferation
Group	total	lncRNAs
d1_vs_d0 down-regulated lncRNAs	41	Kantr 9330111N05Rik 1810020O05Rik 8030423F21Rik 2410018L13Rik Gm10684 6030443J06Rik 2610028E06Rik Gm16070 2610507I01Rik 4930545L23Rik 1700001G17Rik 2810442N19Rik A230103J11Rik 2310008N11Rik C86187 B430212C06Rik D130020L05Rik Gm53 2900097C17Rik Platr22 AW112010 4631405J19Rik A330102I10Rik Gm16793 A930004D18Rik 2310065F04Rik 2900055J20Rik 4930562F07Rik 4732491K20Rik 4930579G18Rik 4930555B11Rik 5430…
d3_vs_d0 down-regulated lncRNAs	108	D930016D06Rik Kcnmb4os2 2010001A14Rik Gm16701 Meg3 4930481A15Rik Dleu2 Mkln1os Gm5129 5830444B04Rik 0610039K10Rik 1700001L05Rik E130102H24Rik Gm6938 Gm5532 2900060B14Rik Gm15663 Gas5 Gdap10 Gm16897 Mirg 4831440E17Rik 6030408B16Rik Gt(ROSA)26Sor 0610043K17Rik 4732416N19Rik 5830454E08Rik Mir17hg 5730420D15Rik Peg13 Ftx A230020J21Rik Prkag2os1 1700012D14Rik Fam120aos AW822252 2810454H06Rik Gm20219 3…
d1_vs_d0 and d3_vs_d0 overlapping down-regulated lncRNAs	13	Gm15511 Gm16740 Gm10400 A730082K24Rik Zfp85os 9330162012Rik A530013C23Rik Gm6225 4933400C23Rik D330041H03Rik 4933431E20Rik Dlx4os BC006965
