# Supplementary material for: seRNA PAM controls skeletal muscle satellite cell proliferation and aging through trans regulation of Timp2 expression synergistically with Ddx5
Source: Aging Cell. 2022 Jul 18;21(8):e13673. doi: 10.1111/acel.13673 (PMC9381903; doi:10.1111/acel.13673)
Supplement: Supplementary file 4 — Table S3 [file ACEL-21-e13673-s003.xlsx]

## Sheet: Suppl Table 3 (4C targets)
Table S3: List of PAM SE targets identified in 4C-seq
Chr	start	end
chr4	88342801	88846896
chr4	94166442	94272332
chr4	73374218	73474218
chr4	131608505	131708505
chr4	107698619	107800843
chr4	125819809	125921964
chr4	85773012	85873012
chr4	94214849	94314849
chr4	53502704	53602704
chr4	86886438	86986438
chr4	63910750	64023898
chr4	40050700	40150700
chr4	59509039	59616012
chr4	86389912	86489912
chr4	120376685	120476685
chr4	88018298	88118298
chr4	75440868	75540868
chr4	86022963	86122963
chr4	10729430	10829430
chr4	88757477	88868447
chr4	98855033	98955033
chr4	15206485	15306485
chr4	37626349	37726349
chr4	29203820	29303820
chr4	81203839	81303839
chr4	27585586	27685586
chr4	111581779	111683731
chr4	27198878	27298878
chr4	144424826	144555669
chr4	128631645	128735889
chr4	110109489	110209489
chr4	119512696	119612696
chr4	92525992	92625992
chr4	87854554	87954554
chr4	72446855	72546855
chr4	107896662	107996662
chr4	88790156	88910416
chr4	94988308	95088308
chr4	94976272	95076272
chr4	11431544	11531544
chr4	94659590	94759590
chr4	89441474	89541474
chr4	89130411	89253172
chr4	83144614	83244614
chr4	13955453	14055453
chr4	86725721	86825721
chr4	89585416	89685416
chr4	65460861	65560861
chr4	33341883	33441883
chr4	73962545	74062545
chr4	77905887	78005887
chr4	97451508	97551508
chr4	92372104	92472104
chr4	71721199	71821199
chr4	73871605	73971605
chr4	41068916	41168916
chr4	87118598	87218598
chr4	133181167	133281167
chr4	67558982	67658982
chr4	120739497	120839497
chr4	48360934	48460934
chr4	89164513	89264513
chr4	89239321	89373774
chr4	93707393	93807393
chr4	140897235	140997235
chr4	83752138	83852751
chr4	73326796	73426796
chr4	84620169	84720169
chr4	91098895	91201376
chr4	78136193	78236193
chr4	116306441	116406441
chr4	88829273	88950299
chr4	30701788	30801788
chr4	93936250	94045022
chr4	97944862	98044862
chr4	117790831	117890831
chr4	9144309	9244309
chr4	32493234	32593234
chr4	87388355	87501186
chr4	34205182	34305182
chr4	99886228	99986228
chr4	103192590	103292590
chr4	134890735	134990735
chr4	98914162	99014162
chr4	63331092	63444317
chr4	122939611	123039611
chr4	104046518	104146518
chr4	89335126	89435126
chr4	69554060	69654060
chr4	92340050	92443788
chr4	22770621	22870621
chr4	56567553	56667553
chr4	87053112	87153112
chr4	108182130	108282130
chr4	109816777	109923001
chr4	88236290	88343058
chr4	66451132	66551132
chr4	32616708	32725630
chr4	14707838	14807838
chr4	25488482	25588482
chr4	70716081	70816081
chr4	13106625	13206625
chr4	15777184	15877184
chr4	48330891	48430891
chr4	70422128	70522128
chr4	97234965	97334965
chr4	148597723	148697723
chr4	130127902	130227902
chr4	81581991	81681991
chr4	58877530	58977530
chr4	111356641	111456641
chr4	110298703	110398703
chr4	80363893	80463893
chr4	92583606	92683606
chr4	81184514	81284514
chr4	93847672	93960159
chr4	83370526	83470526
chr4	26476963	26576963
chr4	29925848	30025848
chr4	85127781	85227781
chr4	147763506	147863506
chr4	91612593	91712593
chr4	91877496	91977496
chr4	34752954	34852954
chr4	86990628	87090628
chr4	93254253	93354253
chr4	87722016	87822016
chr4	7128582	7228582
chr4	126953362	127053362
chr4	126653384	126753384
chr4	47481293	47581293
chr4	140601593	140701593
chr4	12693040	12793040
chr4	93962939	94062939
chr4	10389489	10489489
chr4	44081634	44181634
chr4	77423264	77523264
chr4	71774074	71874074
chr4	112219902	112319902
chr4	68398496	68498496
chr4	103739873	103839873
chr4	126556454	126656454
chr4	90288623	90388623
chr4	106433789	106533789
chr4	113559042	113659042
chr4	88106432	88218179
chr4	88051238	88151238
chr4	93663176	93763176
chr4	106998934	107098934
chr4	114046332	114155474
chr4	59913639	60013639
chr4	100823896	100923896
chr4	77606667	77706667
chr4	14936146	15036146
chr4	102186885	102286885
chr4	64779705	64879705
chr4	14991317	15091317
chr4	93305004	93405004
chr4	104941700	105041700
chr4	5605379	5705379
chr4	27298177	27422676
chr4	99178982	99278982
chr4	90369978	90469978
chr4	54329600	54429600
chr4	87682432	87782432
chr4	64203815	64317053
chr4	105964628	106064628
chr4	18006760	18106760
chr4	86460517	86560517
chr4	128563095	128663095
chr4	54599594	54699594
chr4	89103392	89204050
chr4	9670672	9770672
chr4	4795911	4895911
chr4	76738512	76838512
chr4	84365213	84465213
chr4	97916686	98016686
chr4	120555885	120670291
chr4	92938668	93058452
chr4	74059578	74159578
chr4	85386628	85486628
chr4	37526009	37626009
chr4	44486445	44586445
chr4	86448311	86548311
chr4	108221769	108321769
chr4	41350162	41450162
chr4	64325960	64425960
chr4	83124596	83224596
chr4	87663833	87763833
chr4	63799416	63899416
chr4	98143959	98243959
chr4	71504972	71604972
chr4	126937577	127037577
chr4	95903067	96003067
chr4	140991361	141091361
chr4	92297170	92397170
chr4	123033898	123133898
chr4	132046841	132146841
chr4	98815938	98915938
chr4	122702512	122802512
chr4	46075147	46175147
chr4	45844534	45944534
chr4	98421718	98521718
chr4	108549892	108649892
chr4	62055994	62155994
chr4	33245437	33345437
chr4	10652107	10752107
chr4	47726271	47826271
chr4	94045029	94164916
chr4	86161246	86261246
chr4	51517144	51617144
chr4	119237269	119337269
chr4	14559547	14659547
chr4	35479479	35579479
chr4	37205170	37305774
chr4	4985175	5085175
chr4	94424971	94524971
chr4	89314388	89414388
chr4	106894798	106994798
chr4	86117102	86217102
chr4	138614948	138714948
chr4	142129519	142229519
chr4	118657908	118757908
chr4	102879173	102979173
chr4	124827142	124927142
chr4	3281439	3381439
chr4	83317796	83417796
chr4	41245178	41345178
chr4	87032590	87132590
chr4	63677417	63777417
chr4	88192352	88292352
chr4	89191762	89304933
chr4	98347001	98462955
chr4	22158429	22258429
chr4	56422923	56522923
chr4	89781929	89881929
chr4	123749311	123849311
chr4	98716754	98816754
chr4	104341582	104441582
chr4	124851678	124951678
chr4	52999764	53099764
chr4	108695978	108795978
chr15	52804965	52904965
chr14	66880463	66980463
chr1	151686220	151786220
chrX	104471169	104571169
chr2	55161196	55261196
chr11	64085916	64185916
chr19	60617370	60717370
chr15	7517608	7617608
chr18	70393568	70493568
chr15	5191532	5291532
chr7	105161166	105261166
chr15	81161945	81261945
chr6	103858766	103958766
chr12	88648377	88748377
chr1	34341315	34441315
chr5	74159140	74259140
chr11	103437775	103537775
chr8	71710417	71810417
chr13	11566229	11666229
chr11	26373455	26473455
chr10	104542871	104642871
chr19	37759360	37859360
chr11	21289125	21389125
chr12	54548619	54648619
chr11	80217886	80317886
chr11	41496211	41596211
chr15	102291994	102391994
chr3	63313380	63413380
chr17	22705957	22805957
chr1	45269362	45369362
chr13	43009598	43109598
chr12	117434068	117536500
chr6	52150425	52250425
chr8	41001977	41101977
chr19	37001814	37101814
chr14	28983297	29083297
chr2	107081237	107181237
chr7	46653101	46753101
chr7	74805768	74905768
chr2	118874331	118974331
chr2	89106082	89206082
chrX	63783451	63883451
chr18	65389324	65489324
chr9	83543004	83643004
chr3	145517865	145617865
chr18	19201313	19301313
chr10	67585796	67685796
chr12	70490378	70590378
chr1	90361421	90461421
chr6	103344213	103444213
chr8	109306968	109406968
chr5	86264041	86364041
chr17	86992760	87092760
chr10	115680767	115780767
chr14	35435260	35535260
chr15	89706870	89806870
chr9	46996244	47096244
chr2	166677938	166777938
chr2	166701274	166801274
chr11	78543078	78643078
chr1	172520624	172620624
chr2	166842361	166942361
chr2	65888309	65988309
chr6	8117436	8217436
chr3	148212336	148312336
chr1	98111668	98211668
chrX	101141199	101241199
chr12	110289051	110389051
chr8	73513969	73613969
chr12	97051884	97151884
chr14	121844453	121944453
chr17	92413488	92513488
chr8	11389276	11489276
chrX	142370125	142470125
chr15	6749567	6850484
chr2	65420100	65520100
chr6	149282993	149382993
chr5	135384619	135484619
chr19	41147812	41247812
chr3	35808309	35908309
chr10	99974934	100074934
chr14	120729593	120829593
chr17	21828788	21928788
chr9	114727410	114827410
chr12	86979481	87079481
chr1	181460233	181560233
chr1	53356473	53456473
chr8	98990320	99090320
chr3	151616545	151716545
chr5	46556486	46656486
chr7	108400671	108500671
chr11	81583642	81683642
chr11	117471993	117571993
chr1	167858768	167958768
chr17	12221528	12321528
chr14	77108795	77208795
chr14	118487227	118587227
chr14	22031985	22131985
chr6	93685233	93785233
chr14	69209836	69309836
chr2	74574810	74674810
chr5	123817573	123917573
chr3	152046205	152146205
chr1	10952261	11052261
chr14	32455542	32555542
chr19	29154298	29254298
chr12	99971211	100071211
chr11	91482678	91582678
chr13	16837279	16937279
chr11	53055879	53155879
chr12	73548348	73648348
chr7	19883063	19983063
chr11	119869192	119969192
chrX	93461242	93561242
chr8	86443363	86543363
chr13	36177290	36277290
chr1	27829566	27939852
chr1	159275972	159375972
chrX	98950620	99050620
chr7	116376694	116476694
chr2	43245439	43345439
chr11	60820861	60920861
chr15	15478460	15578460
chr3	3510900	3610900
chr7	136526089	136626089
chr3	129547864	129647864
chr9	113789824	113889824
chr7	151990715	152090715
chr10	124039242	124139242
chrX	147686349	147786349
chr17	43755331	43855331
chr3	121709732	121809732
chr2	5080425	5180425
chr14	56208381	56308381
chr3	115367959	115467959
chr9	25456729	25556729
chr12	9706081	9806081
chrX	93743842	93843842
chr10	30620340	30720340
chr8	59924164	60024164
chr19	10086282	10186282
chr18	31935254	32035254
chrX	22816432	22916432
chr1	93781278	93881278
chr13	39005800	39105800
chr10	128379842	128479842
chr9	15916800	16016800
chr18	43396342	43496342
chr17	37041675	37141675
chr9	65765142	65865142
chr5	5605057	5705057
chr2	7809343	7909343
chr2	170153050	170253050
chr1	82172939	82272939
chr11	121387473	121487473
chr7	69768674	69868674
chr2	11538411	11638411
chr10	98463966	98563966
chr10	118402072	118502072
chr2	103938027	104038027
chr14	121642099	121742099
chr6	76326769	76426769
chr1	196819712	196919712
chrX	97868709	97968709
chr15	54141666	54241666
chrX	18593988	18693988
chr6	140006898	140106898
chr6	49922175	50022175
chr19	12099518	12199518
chr10	28516624	28616624
chr15	75420127	75520127
chr6	144890145	144990145
chr3	76704260	76804260
chr5	72237092	72337092
chr6	54224045	54324045
chr12	37670972	37770972
chr3	9385175	9485175
chr16	18952521	19052521
chr15	92223323	92323323
chr1	80541835	80641835
chr16	51666939	51766939
chr17	84864951	84964951
chr11	37048395	37148395
chr13	21663747	21763747
chr3	146081773	146181773
chrX	75886820	75986820
chr17	53082991	53182991
chr8	50027636	50127636
chr2	55257084	55361365
chr13	63524454	63624454
chr3	66250961	66350961
chr15	9149564	9249564
chr2	123913611	124013611
chr19	56068126	56168126
chr5	97689364	97789364
chr2	143893012	143993012
chr18	50117634	50217634
chr5	131167304	131267304
chrX	81062044	81162044
chr3	151029702	151129702
chr2	73474990	73574990
chr6	13596986	13696986
chr17	50330241	50430241
chr10	124813630	124913630
chr14	59160584	59260584
chr2	38114975	38214975
chr2	42132306	42232306
chr16	54551621	54651621
chr10	46761133	46861133
chr10	124435971	124535971
chr13	75388538	75488538
chr13	61867578	61967578
chr2	163100231	163200231
chr8	55954381	56054381
chr15	64833643	64933643
chr3	72171797	72271797
chr10	22870825	22970825
chr3	14944845	15044845
chr3	105012330	105112330
chr2	63203082	63303082
chr14	11166702	11266702
chr6	40741048	40841048
chr10	6847085	6947085
chr13	33193078	33293078
chr3	48908804	49008804
chr17	37125143	37225143
chr5	118747673	118847673
chr5	132988778	133088778
chr2	28634571	28734571
chr7	87431304	87531304
chr10	90386310	90486310
chr10	57965778	58065778
chr12	82453241	82553241
chr3	80113458	80213458
chr1	184867443	184967443
chr16	48164510	48264510
chr13	22099778	22199778
chr1	24531508	24631508
chr18	45770490	45870490
chr8	94882654	94982654
chr2	97381946	97481946
chr1	152370169	152470169
chr3	15376449	15476449
chr17	37523677	37623677
chr9	78847341	78947341
chr2	75194563	75294563
chr3	128966053	129066053
chr2	149667814	149767814
chr5	65393612	65493612
chr1	21877445	21977445
chr6	44035635	44135635
chr1	63267763	63367763
chr1	146765631	146865631
chr1	20413934	20513934
chr12	78060229	78160229
chr1	20615001	20715001
chr2	135560583	135660583
chr11	88691883	88791883
chr6	46014598	46114598
chr13	37224259	37324259
chr1	145733607	145833607
chr6	136401822	136501822
chr10	47669294	47769294
chr8	85803318	85903318
chr10	127830453	127930453
chr15	94040566	94140566
chr14	15012043	15112043
chrX	49239991	49339991
chrX	106650760	106750760
chr9	63168297	63268297
chr9	114554163	114654163
chr7	96234168	96334168
chr2	117517406	117617406
chr14	77363177	77463177
chr8	51709733	51809733
chr13	20628942	20728942
chr10	115145954	115245954
chr5	56678179	56778179
chr8	35494500	35594500
chr13	109642645	109742645
chr16	72291978	72391978
chr8	98675657	98775657
chr14	66721548	66821548
chr3	134261206	134361206
chr15	25893249	25993249
chrX	20905968	21005968
chrX	69151852	69251852
chr1	194058521	194158521
chr10	16378000	16478000
chr17	86605801	86705801
chr10	82542866	82642866
chr1	90291919	90391919
chr3	26516306	26616306
chr2	168207627	168307627
chr5	123283577	123383577
chr6	29455040	29555040
chr3	124941603	125041603
chr2	35697532	35797532
chrX	75945366	76045366
chr1	121653257	121753257
chr7	92016466	92116466
chr14	21579886	21679886
chr14	12083755	12183755
chr6	47498989	47598989
chr2	44728912	44828912
chr17	49549526	49649526
chr7	134766134	134866134
chr9	72267239	72367239
chr16	77508240	77608240
chr9	13488393	13598954
chr6	136018935	136118935
chr7	74208137	74308137
chr5	84324001	84424001
chr6	96730533	96830533
chr15	32298718	32398718
chr16	82717262	82817262
chr2	122251239	122351239
chr8	63897801	63997801
chr1	43558458	43658458
chrX	72404182	72504182
chrX	89572805	89672805
chr11	113572644	113672644
chrX	20003147	20103147
chr1	49792621	49892621
chr15	28282018	28382018
chr16	65803945	65903945
chr1	42840589	42940589
chrX	110735264	110835264
chr10	108173140	108273140
chr1	12006867	12106867
chr15	81824631	81924631
chr8	53973454	54073454
chr11	99829505	99929505
chr15	36997845	37097845
chr8	23015049	23115049
chr6	37891795	37991795
chr11	66024283	66124283
chr18	13440413	13540413
chr10	62249418	62349418
chr9	101891292	101991292
chr6	77261584	77361584
chr5	65022645	65122645
chr7	146072121	146172121
chr11	36519495	36619495
chr11	55269831	55369831
chr7	146752557	146852557
chr3	57848406	57948406
chr2	127277050	127377050
chr13	16043859	16143859
chrX	55067297	55167297
chrX	139429255	139529255
chr1	87567441	87667441
chr13	102393459	102493459
chr3	32560697	32660697
chr14	9706499	9806499
chr6	11930170	12030170
chrX	137780555	137880555
chr2	158320705	158420705
chr8	97541314	97641314
chr10	14076201	14176201
chr12	91352803	91452803
chrX	74722605	74822605
chr11	115999077	116099077
chr13	50491883	50591883
chr13	17584121	17684121
chr6	109196648	109296648
chr8	125509189	125609189
chr16	40411962	40511962
chr15	41881517	41981517
chr11	87361462	87461462
chr2	103704642	103804642
chr11	62917292	63017292
chr3	70360867	70460867
chr5	5663165	5763165
chr11	47799708	47899708
chr14	99343282	99443282
chr7	66485162	66585162
chr5	66574833	66674833
chr11	3023173	3123173
chr12	26287173	26387173
chr12	83445485	83545485
chr14	122425951	122525951
chr5	48396504	48496504
chr1	194817870	194917870
chr11	114402237	114502237
chr5	97815350	97915350
chr5	33083141	33183141
chr11	76535565	76635565
chr1	167381082	167481082
chr3	48064547	48164547
chr5	149431356	149531356
chr10	82172270	82272270
chr17	50958467	51058467
chr17	58089333	58189333
chr17	74600127	74700127
chr2	20488949	20588949
chr6	21922063	22022063
chr7	114259371	114359371
chr11	73084018	73184018
chr10	40104759	40204759
chr17	70407378	70507378
chr19	35978941	36078941
chr8	113985967	114085967
chr15	29791934	29891934
chr3	142030293	142130293
chr3	95560355	95660355
chr7	104685778	104785778
chr8	65959760	66059760
chr2	107071051	107171051
chr11	78799878	78899878
chr2	111044185	111144185
chrX	53925460	54025460
chr7	133442824	133542824
chr12	115037540	115137540
chr10	18872331	18972331
chr10	70490088	70590088
chr18	5295856	5395856
chrX	147034823	147134823
chr11	54305215	54405215
chr11	74742401	74842401
chr1	74217959	74317959
chr13	65354349	65454349
chr12	88324922	88424922
chr14	49368753	49468753
chr17	47938444	48038444
chr2	53698300	53798300
chr5	106040214	106140214
chr18	57388477	57488477
chr1	39557873	39657873
chr19	37536760	37636760
chr2	39690590	39790590
chr3	138616543	138716543
chr8	48207820	48307820
chr18	51118282	51218282
chr18	81718412	81818412
chr1	107888153	107988153
chr11	18043832	18143832
chrX	163388923	163488923
chr15	78497763	78597763
chr10	57893938	58006240
chr9	113861108	113961108
chr10	67356800	67456800
chr15	57898600	57998600
chr16	60889352	60989352
chr3	109509467	109609467
chr5	133040473	133140473
chr10	5559050	5659050
chr1	43048730	43148730
chr5	37944124	38044124
chr2	149112404	149212404
chr12	97096974	97196974
chr15	57776470	57876470
chr19	44831985	44931985
chr11	116221529	116321529
chr14	81776945	81876945
chr9	16744626	16844626
chr11	6461758	6561758
chr17	29649120	29749120
chrX	126909504	127009504
chr16	15981269	16081269
chr16	56725672	56825672
chr7	14400443	14500443
chr2	156417557	156517557
chr8	60480741	60580741
chr9	114976064	115076064
chr11	20707916	20807916
chr15	57468130	57568130
chr12	76985741	77085741
chr1	139152606	139252606
chr10	17364449	17464449
chr11	110017987	110117987
chr2	169903615	170003615
chr9	90092048	90192048
chr11	48492657	48592657
chr12	79596006	79696006
chr17	43544845	43644845
chr12	62517999	62617999
chr15	31015654	31115654
chr11	103506441	103606441
chr15	23267018	23367018
chrX	72461222	72561222
chr2	22690095	22790095
chr11	74302174	74402174
chr15	51019995	51119995
chr15	62576617	62676617
chr8	67325756	67425756
chrX	8127735	8227735
chr6	86573957	86673957
chr3	107299245	107399245
chr6	149312154	149412154
chr10	69880949	69980949
chr2	89471808	89571808
chrX	128784772	128884772
chr10	42855536	42955536
chr1	114624740	114724740
chr3	12266905	12366905
chr14	52356970	52456970
chr8	92256663	92356663
chr13	77582755	77682755
chr6	34478454	34578454
chr6	87359211	87459211
chr15	67702790	67802790
chrX	36236737	36336737
chr5	145445337	145546520
chr2	134969055	135069055
chr10	18982632	19082632
chr6	6162372	6262372
chr17	57680858	57780858
chr13	50992271	51092271
chr9	108140214	108240214
chr14	74455433	74555433
chr16	71670843	71770843
chr2	13521299	13621299
chr3	13543121	13643121
chr1	159516524	159618788
chr11	88266626	88366626
chr15	70568684	70668684
chr10	105990434	106090434
chrX	10687798	10787798
chr2	66505213	66605213
chr6	105533247	105633247
chr7	4075696	4175696
chr8	40826163	40926163
chr14	78002049	78102049
chr14	124696796	124796796
chr17	40427699	40527699
chr1	91746633	91846633
chr2	151804961	151904961
chr5	8222985	8322985
chr17	36812153	36912153
chr7	140047164	140147164
chr8	23955236	24055236
chr16	14117013	14217013
chr12	55021885	55121885
chr1	139113718	139213718
chr10	37203243	37303243
chr1	18433367	18533367
chr1	132351997	132451997
chr3	130933624	131033624
chr3	134664593	134764593
chr5	16980695	17080695
chr13	52778373	52878373
chr16	94409469	94509469
chr5	116164926	116264926
chr9	47214541	47314541
chr6	75678838	75778838
chr9	112907950	113007950
chr3	59810400	59910400
chr7	55661736	55761736
chr10	53681611	53781611
chrX	55158301	55258301
chr2	72106963	72206963
chr3	44261850	44361850
chr6	5680208	5780208
chr15	25516283	25616283
chr3	152845309	152945309
chr6	8555188	8655188
chrX	164276439	164376439
chr7	75238248	75338248
chr12	71758901	71858901
chr11	79758366	79858366
chr11	118145529	118245529
chr8	79951532	80051532
chr12	32687283	32787283
chr8	93403391	93503391
chr9	64794019	64894019
chr5	74471180	74571180
chr6	127061326	127161326
chr2	136726386	136826386
chr5	36848130	36948130
chr11	13728687	13828687
chr11	56674031	56774031
chr17	80732957	80832957
chr13	115070510	115170510
chr14	44998629	45098629
chr16	49682839	49782839
chr15	18816903	18916903
chr15	46023000	46123000
chr16	94043037	94143037
chr13	15360937	15460937
chr13	43463240	43563240
chr3	51526291	51626291
chr3	158452319	158552319
chr13	79437795	79537795
chr6	87815240	87918165
chr10	94665008	94765008
chr3	88052599	88152599
chr5	123468459	123568459
chr6	134967914	135067914
chr11	88101940	88201940
chr2	10679643	10779643
chr2	93311655	93411655
chr10	37749801	37849801
chr11	33038769	33138769
chr17	56649253	56749253
chr19	32202932	32302932
chrX	125463879	125563879
chr13	81453862	81553862
chr12	7319690	7419690
chr13	106682166	106782166
chr18	34592341	34692341
chr2	73919351	74019351
chr3	68916655	69016655
chr12	70753558	70853558
chr17	9915831	10015831
chr17	55399511	55499511
chr5	93169748	93269748
chr10	58090370	58190370
chr10	119998613	120098613
chrX	138854240	138954240
chrX	154143342	154243342
chr5	16511045	16611045
chr5	69048945	69148945
chr10	91070128	91170128
chr5	55538620	55638620
chr6	9934455	10034455
chr2	59504310	59604310
chr9	40748230	40848230
chr10	76997294	77097294
chr17	57207369	57307369
chr12	33391703	33492228
chr2	77385345	77485345
chr3	157169568	157269568
chr1	88314691	88414691
chr5	13231335	13331335
chr10	89726996	89826996
chr13	23925059	24025059
chr15	54095455	54195455
chr7	59089204	59189204
chr12	119819700	119919700
chrX	129169156	129269156
chr3	36564484	36664484
chr10	27428860	27528860
chr15	46971740	47071740
chr16	20133749	20233749
chr19	5983508	6083508
chr19	50714631	50814631
chr1	18659727	18759727
chr2	33064430	33164430
chr5	20802996	20902996
chr5	126918201	127018201
chr9	53312325	53412325
chr17	60072697	60172697
chr5	91048841	91148841
chr6	37619953	37719953
chr6	82441125	82541125
chr10	129102953	129202953
chr1	23743488	23843488
chr8	111461942	111561942
chr11	59551344	59651344
chr14	21230098	21330098
chr19	53516708	53616708
chr5	53143042	53243042
chr10	37685645	37785645
chr10	61392365	61492365
chr15	46712139	46812139
chrX	11135485	11235485
chr7	79853378	79953378
chr13	50220783	50320783
chr8	123477530	123577530
chr16	76142887	76242887
chr11	108183909	108283909
chr1	65434085	65534085
chr6	12299594	12399594
chr9	55745163	55845163
chr9	60247909	60347909
chr12	3335725	3435725
chr16	48462919	48562919
chr18	26295826	26395826
chr3	79724007	79824007
chr3	121424909	121524909
chr5	115765443	115865443
chr6	110697360	110798341
chr10	27370050	27470050
chr14	99647583	99747583
chr10	6491941	6591941
chr10	52181527	52281527
chr16	26097503	26197503
chr5	51330451	51430451
chr8	26090888	26190888
chr16	36378782	36478782
chr5	36653236	36753236
chr5	64942688	65042688
chr9	92282091	92382091
chr9	106407504	106507504
chr13	52462964	52562964
chr16	56387052	56487052
