# Supplementary material for: seRNA PAM controls skeletal muscle satellite cell proliferation and aging through trans regulation of Timp2 expression synergistically with Ddx5
Source: Aging Cell. 2022 Jul 18;21(8):e13673. doi: 10.1111/acel.13673 (PMC9381903; doi:10.1111/acel.13673)
Supplement: Supplementary file 5 — Table S4 [file ACEL-21-e13673-s005.xlsx]

## Sheet: Biotin labelled probes
Table S4: Oligos used in the study
Biotin labelled probes
PAM #1	5'-GCCAGAAAGAATGGATGACT-3' Biotin
PAM #2	5'-GCATTTTCAGTGGGATCACA-3' Biotin
PAM #3	5'-ACCTGCCATCTGCTATCAAA-3' Biotin
PAM #4	5'-TCTTCACAAACCCTCATGAT-3' Biotin
PAM #5	5'-ACAAGTACTTCAGCTCCATG-3' Biotin
PAM #6	5'-GTTCTGATATGTAAGCTCCT-3' Biotin

## Sheet: PAM overexpression plasmid
Table S4: Oligos used in the study
Plasmid
	PAM overexpresion plasmid
HindIII	CCCAAGCTTTTTCTCCTAGGCAAATGGCCT
KpnI	CGGGGTACCAAATAGGGATAAAACATAATTTGGTC

## Sheet: siRNA
Table S4: Oligos used in the study
siRNA oligos
	PAM siRNA#1
Top	5’- GGCCUGAAUAUCAUGAAGUTT dTdT -3’
Bottom	5’- ACUUCAUGAUAUUCAGGCCTT dTdT -3’
	PAM siRNA#2
Top	5’- CUCUGAUACAUUGUUAGUATT dTdT -3’
Bottom	5’- UACUAACAAUGUAUCAGAGTT dTdT -3’
	Ddx5 siRNA#1
Top	5’- CAGUAAAGUUUUCGGGUUA dTdT -3’
Bottom	5’- TAACCCGAAAACTTTACTG dTdT -3’
	Ddx5 siRNA#2
Top	5’- AAAUAAGACCUGAUAGGCA dTdT -3’
Bottom	5’- TGCCTATCAGGTCTTATTT dTdT -3’
	siNC
Top	5'- GCUGACCCUGAAGUUCAUC dTdT -3'
Bottom	5'- GAUGAACUUCAGGGUCAGC dTdT -3'

## Sheet: CRISPRCas9 gRNA
Table S4: Oligos used in the study
CRISPR Cas9 gRNAs
	PAM KO #1 gRNA1
Top	5'-CACCGTCTTCACCCCACGGCTTGGC-3'
Bottom	5'-AAACGCCAAGCCGTGGGGTGAAGAC-3'
	PAM KO #1 gRNA2
Top	5'-CACCGAGGGGGCCAATTAGGTGTCC-3'
Bottom	5'-AAACGGACACCTAATTGGCCCCCTC-3'
	PAM KO #2 gRNA1
Top	5'-CACCGTGCTCACTCTTCCAATGTTC-3'
Bottom	5'-AAACGAACATTGGAAGAGTGAGCAC-3'
	PAM KO #2 gRNA2
Top	5'-CACCGACGTTGTTCCAAGTTGATTA-3'
Bottom	5'-AAACTAATCAACTTGGAACAACGTC-3'

## Sheet: 3C RT-qPCR
Table S4: Oligos used in the study
3C RT-PCR
PAM (bait)	5'-TTCCTACTGACTGGCTTCCA-3'
Timp2 #1	5'-TGTAGTTGTGGCAGTGAACA-3'
Timp2 #2	5'-CCCGACTGCTCTTCCGAA-3'
Timp2 #3	5'-AGAGTTTAGCCAGGCAATGTG-3'
Timp2 #4	5'-CTCTCAGGAAGCTCAGGGTC-3'
Vim #1	5'-TTCTCAGGGCTGTCATTGGT-3'
Vim #2	5'-CTGAGACCCTGAGATCCTGG-3'
Vim #3	5'-GGAAGTGAAAGATCTTGCCAAC-3'
Vim #4	5'-CCCTTGCAATGGTCTGTGAG-3'

## Sheet: 4C-seq
Table S4: Oligos used in the study
4C-seq
	Primer for inverse PCR in 4C-seq
Forward	5'-GATCGGAAGAGCACACGTCTGAACTCCAGTCACGCCAATATCTCGTATGCCGTCTTCTGCTTGCTCACCAGACACCAGAGCTT-3'
Reverse	5'-AATGATACGGCGACCACCGAGATCTACACTCTTTCCCTACACGACGCTCTTCCGATCTGCTGTAATAATGATTGGGTTGGC-3'

## Sheet: RT-qPCR
Table S4: Oligos used in the study
RT-PCR
	PAM
Forward	5'- GTCCTCAAGCACGCTCTTTC -3'
Reverse	5'- GTTCAAGTGGGTGCCTTCTG -3'
	Xist
Forward	5'- GCCTCTGATTTAGCCAGCAC -3'
Reverse	5'- GCAACCCCAGCAATAGTCAT -3'
	Malat1
Forward	5'- TTTGCATTGGACTTGAGCTG -3'
Reverse	5'- TGGCTCCTCAGTCCTTCCTA -3'
	Gapdh
Forward	5'- TCGGTGTGAACGGATTTG -3'
Reverse	5'- GGTCTCGCTCCTGGAAGA -3'
	Timp2
Forward	5'- GCAATTTCCAAATCGCTGCC -3'
Reverse	5'- TCGGCTTGCTGACTTTCAAC -3'
	Vim
Forward	5'- CGCTTTGCCAACTACATCGA -3'
Reverse	5'- CCTCCTGCAATTTCTCTCGC -3'
	Ddx5
Forward	5'- AAGAGTCAGCAGGAACGTGA -3'
Reverse	5'- CTGTTTTGGTACTGCGAGCA -3'
	18S
Forward	5'- GTAACCCGTTGAACCCCATT -3'
Reverse	5'- CCATCCAATCGGTAGTAGCG -3'
	Cdkn1a
Forward	5'- CCTGGTGATGTCCGACCTG -3'
Reverse	5'- CCATGAGCGCATCGCAATC -3'
	Ccnd1
Forward	5'- AGTGCGTGCAGAAGGAGATT -3'
Reverse	5'- CACAACTTCTCGGCAGTCAA -3'
	Ki67
Forward	5'- TCTCAGCCCCTAGAAGACCT -3'
Reverse	5'- GCCTCGTGACTGTGTTTGTT -3'

## Sheet: ChIP-qPCR
Table S4: Oligos used in the study
ChIP-PCR
	PAM
Forward	5'-TTCAGCTAGCTCTCAATCATCC-3'
Reverse	5'-GCTATTGATGCTGTTTGATGTGA-3'
